# Supplementary material for: A Genome-wide Association study of Buccal Mucosa Cancer in India and Multi-ancestry Meta-analysis Identifies Novel Risk Loci and Gene-environment Interactions
Source: medRxiv. 2025 Apr 17:2025.04.16.25325815. Preprint. [Version 1] doi: 10.1101/2025.04.16.25325815 (PMC12047951; doi:10.1101/2025.04.16.25325815)
Supplement: Supplement 4 [file media-4.xlsx]

## Sheet: Table S1
Supplementary Table 1: Study population characteristics of Indian population
	Cases (n=2160)	%	Controls (n=2325)	%
Sex
Male	1897	87.82	2060	88.6
Female	263	12.18	265	11.4
Age (years)
20-29	69	3.19	193	8.3
30-39	493	22.82	660	28.39
40-49	766	35.46	807	34.71
50-59	554	25.65	485	20.86
60+	278	12.87	180	7.74
Study Centre
ACTREC‡	42	1.94	89	3.83
NDMCHæ	78	3.61
BBCI¬	199	9.21	172	7.4
TMHø	1641	75.97	1824	78.45
HBCH + MPMMCCð	200	9.26	240	10.32
Current region of residence
Central‡	134	6.2	127	5.46
EastÞ	459	21.25	658	28.3
North§	755	34.95	558	24
South¥	15	0.69	22	0.95
West€	794	36.76	957	41.16
NRI*	3	0.14	3	0.13
Birth region
Central‡	129	5.97	124	5.33
EastÞ	457	21.16	679	29.2
North§	930	43.06	753	32.39
South¥	18	0.83	41	1.76
West€	616	28.52	722	31.05
Bangladesh†	4	0.19	4	0.17
Myanmar #	2	0.09
Nepal$	1	0.05	2	0.09
Missing&	3	0.14
Education
Nil, illiterate	303	14.03	75	3.23
Literate	73	3.38	45	1.94
Less than 5 years schooling	238	11.02	101	4.34
5-8 years schooling	830	38.43	608	26.15
High school	419	19.4	612	26.32
College graduation or more	293	13.56	880	37.85
Missing	4	0.19	4	0.17
Any Tobacco Smoke©
Yes	726	33.61	592	25.46
No	1427	66.06	1733	74.54
Missing	7	0.32		0
Any Chewing Tobaccoº
Yes	1944	90	808	34.75
No	212	9.81	1516	65.2
Missing	4	0.19	1	0.04
Any Alcohol Consumptionm
Yes	830	38.43	534	22.97
No	1326	61.39	1789	76.95
Missing	4	0.19	2	0.09
Data are (%) or n/N (%)
(± S.D)¶ = Standard Deviation
‡ACTREC: Advanced Centre for Treatment, Research and Education in Cancer,Kharghar,New Mumbai ; æNDMCH: Nargis Datta Memorial Cancer Hospital,Barshi,Maharashtra ; ¬BBCI: Dr. Bhubaneswar Borooah Cancer Institute, Guwahati, Assam ; øTMH: Tata Memorial Hospital, Mumbai, Maharashtra ; ðMPMMCC: Mahamana Pandit Madan Mohan Malviya Cancer Centre + HBCH: Homi Bhabha Cancer Hospital , Varanasi, Uttar Prade…
‡Central = Madhya Pradesh, Chhattisgarh; ÞEast = Arunchal Pradesh,Assam, Manipur,Meghalaya,Mizoram,Nagaland,Sikkim,Tripura, West Bengal, Orissa, Jharkhand ; §North = DELHI, Punjab, Uttarakhand, Rajasthan, Haryana, Jammu & Kashmir, Uttar Pradesh, Himachal Pradesh, Bihar, Chandigarh ; ¥South = Kerala,Tamil Nadu,Andhra Pradesh,Karnataka, Andaman & Nikobar, Pudducherry, Lakshdweep, Telangana ; €West …
©Any Tobacco Smoke : Any tobacco smoking Yes/No ; ºAny Chewing Tobacco: Any tobacco chewing Yes/No; mAny Alcohol Consumption: Any alcohol Yes/No

## Sheet: Table S2
Supplementary Table 2: ICD-O3-codes of Buccal Mucosa Cancer patients enrolled in the Indian population (n=2160)
Sr No	Primary site	Number/s	(%)
1	Alveolus (Upper and Lower) (C03.0 and C03.1)	278	12.87
2	Buccal Mucosa (C06.0)	1589	73.56
3	Gingivobuccal sulcus (C06.1)	159	7.36
4	Retromolar trigone (C06.2)	134	6.2
	Grand Total	2160

## Sheet: Table S3
Supplementary Table 3: Histopathological characteristics of Buccal Mucosa Cancer patients enrolled in the Indian population (n=2160)
Sr No	Primary site Histopathology	Number/s	(%)
1	Squamous carcinoma	2136	98.89
2	Verrucous carcinoma	20	0.93
3	Sarcomatoid squamous cell carcinoma	1	0.05
4	Papillary squamous cell carcinoma	2	0.09
5	sarcomatoid carcinoma	1	0.05
	Grand Total	2160

## Sheet: Table S4
Supplementary Table 4: The quality control processes involved in the filtration of SNPs for the purpose of indian population,Taiwanese population, and meta-analysis.
Step Number	Genotyped	Step Details	Number of SNPs removed	Number of SNPs left
Indian Population
1	Genotped data	Total number of SNPs	0	654027
2		Filtering out variants with missing call rates more than 5%	5765	648262
3		Filtering out variants with minor allele frequency less than 5%	326668	321594
4		Filtering out variants with HWE exact test p-value less than 0.000001	1051	320543
5		Removing variants with allele codes outside of : A,C,G,T,a,c,g,t,missing	95	320448
6		Removing variants with duplicate positions	536	319912
7	Imputed data	Using the file from Step 4		320543
8		Imputed Chromosomes Merged		47099450
9		Imputed & genotyped files merged		47419993
10		Removal duplicate SNPs	776935	46643058
11		Removing variants with allele codes outside of : A,C,G,T,a,c,g,t,missing	3110762	43532296
12		Keeping only those SNPs with imputation Rsquare Info score >= 0.3	29023210	14509086
13		MAF 0.005 on imputed file above	5795812	8713274
14		Logistic analysis was done on the above file	0	8713274
15		Removal duplicate SNPs	18394	8694880
16	Meta-analysis /FUMA	FUMA / Meta-analysis were done on the above file		8694880
Taiwanese population
1	Genotped data	Total number of SNPs	0	654027
2		Filtering out variants with missing call rates more than 5%	8901	645126
3		Filtering out variants with minor allele frequency less than 5%	361162	283964
4		Filtering out variants with HWE exact test p-value less than 0.000001	84	283880
5		Removing variants with allele codes outside of : A,C,G,T,a,c,g,t,missing	75	283805
6		Removing variants with duplicate positions	439	283366
7	Imputed data	Using the file from Step 6		283366
8		Imputed Chrs Merged (Imputed Only File)		10925775
9		Imputed & Study files merged		11209141
10		Removal duplicate SNPs	311469	10897672
11		Removing variants with allele codes outside of : A,C,G,T,a,c,g,t,missing	690607	10207065
12		MAF 0.005 on imputed file above	2983651	7223414
13		Logistic analysis was done on the above file	0	7223414
14		Removal duplicate SNPs	17984	7205430
15	Meta-analysis /FUMA	FUMA / Meta-analysis were done on the above file		7205430
Meta-Analysis
16	Meta-analysis processing North American (ieu-b-93) file	Variants loaded loaded meta-analysis for the North American data set		7282182
17		Variants removed from North American data set : Allele names don't match previous occurences at these markers	4018	7278164
18		Variants processed for meta-analysis from ieu-b-93 file (North American)		7278164
19	Meta-analysis processing European (ieu-b-94) file	Variants loaded loaded meta-analysis for the European data set		7278933
20		Variants removed from European data set : Allele names don't match previous occurences at these markers	4001	7274932
21		Variants processed for meta-analysis from ieu-b-94 file (European)		7274932
22	Meta-analysis processing South American (ieu-b-95) file	Variants loaded for meta-analysis for the South American data set		7286006
23		Variants removed from South American data set : Allele names don't match previous occurences at these markers	4783	7281223
24		Variants processed for meta-analysis from ieu-b-95 file (South American)		7281223
25	Meta-analysis processing Indian discovery file	Variants loaded loaded meta-analysis for the Indian data set		8694880
26		Variants removed from Indian data set : Allele names don't match previous occurences at these markers	1947	8692933
27		Variants processed for meta-analysis from Indian data set		8692933
28	Meta-analysis processing Taiwanese replication file	Variants loaded for meta-analysis for the Taiwanese data set		7205430
29		Variants removed from Taiwanese data set : r2 less than 30%	21	7205409
30		Variants processed for meta-analysis from Taiwanese data set		7205409
31		Total number of SNPs processed for meta-analysis		10455798
32		Variants common to all the 5 studies used in meta-analysis		5032849
33		Number of variants used for further analysis (FUMA etc) on meta-analysis result files		5032849

## Sheet: Table S5
Supplementary Table 5. Results showing CAD and RDB score for the potential deleterious nature of SNPS identified in Indian and trans-ancestry meta-analysis GWAS
Lead SNP	Nearest gene	Cytoband	Position*	Effect allele	GENOTYPED	BFDP	Imp. qual.India	Imp. qual.Taiwan	r2	CADD	RDB	DIRECTION
GWAS for buccal mucosa cancer risk (India)
rs31490	CLPTM1L	5p15.33	1344458:A:G	A	Genotyped	0.001	0.99807	NA	1	0.497	4	NA
rs9270352	HLA-DRB1	6p21.32	32558041:A:G	A	Imputed	0.03	0.40075	NA	1	8.469	3a	NA
rs28430392	HLA-DQB1	6p21.32	32623550:A:C	C	Imputed	0.003	0.61008	NA	1	6.297	7	NA
rs17427431	HLA-DQB1	6p21.32	32663644:A:G	A	Imputed	0.0001	0.99814	NA	1	8.712	6	NA
rs9347170	FGFR10P/CEP43	6q27	167405187:C:T	C	Imputed	0.001	0.944	NA	1	2.991	5	NA
Trans-ancestry meta-analysis of GWAS for buccal mucosa and overall oral cancer risk
rs7713218	TERT	5p15.33	1283312:A:G	G	Imputed	4.52583e-06	0.90492	0.93361	1	6.675	5	-----
rs465498	CLPTM1L	5p15.33	1325803:A:G	G	Imputed	8.07115e-11	0.97386	0.96812	1	2.014	NA	+++++
rs2523608	HLA-B	6p21.33	31322559:A:G	G	Genotyped	0.00257544	0.99964	0.9995	1	11.15	1f	-----
rs9271611	HLA-DQA1	6p21.32	32591609:A:G	G	Imputed	0.000105363	0.98841	0.98168	1	9.811	3a	+++++
rs204295	CCR6	6q27	167500562:C:T	C	Imputed	0.28233	0.89087	0.92447	1	8.542	5	++++-
rs10757260	CDKN2A	9p21.3	21953137:A:G	G	Genotyped	0.0169727	0.99144	0.99371	1	9.698	5	-----
*Human genome build 37 (GRCh37) position.
SNP=single nucleotide polymorphism.
BFDP=Bayesian false discovery probability. Imp. qual.=imputation quality score. GWAS=genome-wide association study.

## Sheet: Table S6
Supplementary Table 6 : Conditional analyses for Buccal Mucosa Cancer at 5p15.33
								Condition on
					Unconditional			rs31490
Chromosome	SNP	Base Positiona	refb	frequencyc	beta coefficientd	Standard Errord	pd	beta coefficientd	Standard Errord	pd				a SNP position according to NCBI genome build 37 (Hg19)
5	rs62332591	1290319	G	0.3814	-0.217	0.04628	2.74744e-06	-0.261023	0.0463995	1.84918e-08				b Effect allele in indian population
5	rs2735846	1299379	C	0.3552	-0.191	0.04621	3.57585e-05	-0.248272	0.0462984	8.21057e-08				c SNP frequency in indian population
5	rs2736108	1297488	C	0.4501	-0.1249	0.04451	0.00501434	-0.234025	0.0445464	1.49233e-07				d SNP-BMC association analysis in indian population( b-coefficient, Standard error and p-values)
5	rs2736107	1297854	C	0.4583	-0.1236	0.04436	0.00533145	-0.231192	0.0443956	1.91345e-07
5	rs2853669	1295349	A	0.4347	-0.1195	0.04474	0.00756284	-0.230897	0.0447728	2.50817e-07
5	rs2735940	1296486	G	0.3147	-0.2045	0.04852	2.50047e-05	-0.248306	0.0486205	3.27253e-07
5	rs13174919	1299862	C	0.2326	-0.2796	0.05212	8.11543e-08	-0.266746	0.0522911	3.37562e-07
5	rs2853672	1292983	A	0.3135	-0.2021	0.04862	3.22841e-05	-0.246639	0.0487179	4.13574e-07
5	rs2736109	1296759	C	0.405	-0.09873	0.04513	0.0286929	-0.220423	0.0451503	1.05027e-06
5	rs2736105	1299756	T	0.3426	-0.1681	0.04683	0.000331212	-0.227875	0.0468968	1.17936e-06
5	rs13174814	1299859	C	0.2298	-0.2663	0.05227	3.49293e-07	-0.250926	0.0524236	1.69714e-06
5	rs59585832	40744038	T	0.2897	0.2372	0.04971	1.82699e-06	0.2372	0.049844	1.94698e-06
5	rs6897169	40726138	T	0.2902	0.2367	0.04969	1.90232e-06	0.2367	0.0498235	2.0264e-06
5	rs2736098	1294086	C	0.4942	-0.1052	0.04452	0.0181285	-0.206925	0.0445445	3.39495e-06
5	rs10078575	40704074	G	0.287	0.2288	0.04979	4.32127e-06	0.2288	0.0499137	4.56351e-06
5	rs17077275	173713169	T	0.0493	0.4725	0.1045	6.13939e-06	0.4725	0.104753	6.46426e-06
5	rs73334515	173712868	A	0.0493	0.4725	0.1045	6.13939e-06	0.4725	0.104753	6.46426e-06
5	rs4975612	1300310	T	0.2432	-0.2498	0.05156	1.26713e-06	-0.232018	0.051698	7.1914e-06
5	rs59133000	40798974	T	0.3245	0.2166	0.04848	7.90201e-06	0.2166	0.0485952	8.30271e-06
5	rs73332800	173704934	C	0.04453	0.4894	0.1097	8.14799e-06	0.4894	0.109958	8.55608e-06
5	rs4509070	40699684	T	0.3281	0.2134	0.04829	9.9097e-06	0.2134	0.0484019	1.0389e-05
5	rs60770691	40705419	T	0.3281	0.2134	0.04829	9.9097e-06	0.2134	0.0484019	1.0389e-05
5	rs57806386	40699186	C	0.3281	0.2134	0.04829	9.9097e-06	0.2134	0.0484019	1.0389e-05
5	rs7730368	40694966	C	0.3281	0.2134	0.04829	9.9097e-06	0.2134	0.0484019	1.0389e-05
5	rs2736099	1287340	G	0.4786	-0.1664	0.0445	0.000184514	-0.196428	0.0445694	1.047e-05
5	rs116693626	173719954	A	0.04668	0.4717	0.107	1.04132e-05	0.4717	0.107245	1.09072e-05
5	rs2853667	1300070	G	0.4598	0.1952	0.04451	1.15703e-05	0.196097	0.0446072	1.10214e-05
5	rs10038769	40720128	C	0.3257	0.2128	0.04832	1.06286e-05	0.2128	0.0484309	1.11341e-05
5	rs3805497	40746885	T	0.3256	0.2114	0.04831	1.20929e-05	0.2114	0.0484193	1.26528e-05
5	rs7726270	40718788	T	0.3258	0.2114	0.04832	1.21432e-05	0.2114	0.0484294	1.27054e-05
5	rs6860328	40729974	C	0.3258	0.2114	0.04832	1.21432e-05	0.2114	0.0484294	1.27054e-05
5	rs6873054	40719543	C	0.3258	0.2114	0.04832	1.21432e-05	0.2114	0.0484294	1.27054e-05
5	rs1692252	40722822	A	0.3258	0.2114	0.04832	1.21432e-05	0.2114	0.0484294	1.27054e-05
5	rs4957342	40694154	C	0.3297	0.2105	0.04818	1.24798e-05	0.2105	0.0482888	1.30544e-05
5	rs7716285	40711361	G	0.3297	0.2105	0.04818	1.24798e-05	0.2105	0.0482888	1.30544e-05
5	rs1345778	40712797	C	0.3297	0.2105	0.04818	1.24798e-05	0.2105	0.0482888	1.30544e-05
5	rs6872282	40704090	T	0.3297	0.2105	0.04818	1.24798e-05	0.2105	0.0482888	1.30544e-05
5	rs980093	40717105	T	0.33	0.2101	0.04816	1.2856e-05	0.2101	0.0482684	1.34441e-05
5	rs77439436	40748968	A	0.3254	0.2102	0.04833	1.36594e-05	0.2102	0.048438	1.42764e-05
5	rs6868517	40752536	G	0.3254	0.2102	0.04833	1.36594e-05	0.2102	0.048438	1.42764e-05
5	rs7705504	40739261	T	0.3254	0.2102	0.04833	1.36594e-05	0.2102	0.048438	1.42764e-05
5	rs2329353	40748268	A	0.3254	0.2102	0.04833	1.36594e-05	0.2102	0.048438	1.42764e-05
5	rs7702883	40756681	A	0.3254	0.2102	0.04833	1.36594e-05	0.2102	0.048438	1.42764e-05
5	rs10071679	40743061	A	0.3254	0.2102	0.04833	1.36594e-05	0.2102	0.048438	1.42764e-05
5	rs3805495	40755568	T	0.324	0.2096	0.04833	1.44539e-05	0.2096	0.0484371	1.50976e-05
5	rs1002423	40767458	T	0.3246	0.2089	0.04835	1.5562e-05	0.2089	0.0484565	1.62458e-05
5	rs1002424	40767397	G	0.3246	0.2089	0.04835	1.5562e-05	0.2089	0.0484565	1.62458e-05
5	rs17077244	173709101	A	0.04834	0.4521	0.1052	1.72713e-05	0.4521	0.105428	1.80086e-05
5	rs10074991	40790551	A	0.3256	0.2074	0.04835	1.79031e-05	0.2074	0.0484551	1.8668e-05
5	rs3805487	40796033	T	0.3256	0.2074	0.04835	1.79031e-05	0.2074	0.0484551	1.8668e-05
5	rs28544962	40781187	C	0.3256	0.2074	0.04835	1.79031e-05	0.2074	0.0484551	1.8668e-05
5	rs59338019	40780786	G	0.3256	0.2074	0.04835	1.79031e-05	0.2074	0.0484551	1.8668e-05
5	rs13361707	40791884	T	0.3256	0.2074	0.04835	1.79031e-05	0.2074	0.0484551	1.8668e-05
5	rs4957352	40787523	T	0.3256	0.2074	0.04835	1.79031e-05	0.2074	0.0484551	1.8668e-05
5	rs58751240	40791501	T	0.3256	0.2074	0.04835	1.79031e-05	0.2074	0.0484551	1.8668e-05
5	rs58692207	40780569	C	0.3256	0.2074	0.04835	1.79031e-05	0.2074	0.0484551	1.8668e-05
5	rs17077279	173714603	T	0.04608	0.4602	0.1075	1.86114e-05	0.4602	0.10773	1.93915e-05
5	rs114723147	173714201	G	0.04608	0.4602	0.1075	1.86114e-05	0.4602	0.10773	1.93915e-05
5	rs2735845	1300584	G	0.2983	0.131	0.04793	0.00627313	0.202259	0.0479662	2.47905e-05
5	rs2075785	1278584	T	0.1867	-0.2951	0.05734	2.65399e-07	-0.241093	0.0575177	2.76964e-05
5	rs10067280	1102706	T	0.4575	-0.1875	0.04446	2.47273e-05	-0.186127	0.044549	2.94062e-05
5	rs10036575	40685795	C	0.3208	0.2018	0.04858	3.26752e-05	0.2018	0.0486788	3.39007e-05
5	rs10055925	40688059	G	0.3203	0.2015	0.0486	3.382e-05	0.2015	0.0486984	3.50786e-05
5	rs151195236	114207319	T	0.01465	0.8159	0.1969	3.41705e-05	0.8159	0.197334	3.55536e-05
5	rs2019236	6812849	C	0.3326	0.2014	0.04758	2.30727e-05	0.197063	0.0476784	3.57793e-05
5	rs6876367	40829311	T	0.3266	0.2013	0.04861	3.45609e-05	0.2013	0.0487092	3.58546e-05
5	rs28540420	40687463	T	0.3204	0.2005	0.0486	3.69907e-05	0.2005	0.0486974	3.83397e-05
5	rs275456	6813937	T	0.3325	0.2002	0.04757	2.57032e-05	0.195787	0.0476671	4.00158e-05
5	rs1984449	6813491	A	0.3325	0.2002	0.04757	2.57032e-05	0.195787	0.0476671	4.00158e-05
5	rs6899032	40839206	G	0.33	0.1996	0.04854	3.92123e-05	0.1996	0.0486378	4.06418e-05
5	rs3763074	40838022	C	0.3276	0.1999	0.04864	3.96026e-05	0.1999	0.048738	4.10436e-05
5	rs10065570	40835627	T	0.3276	0.1999	0.04864	3.96026e-05	0.1999	0.048738	4.10436e-05
5	rs7717357	40829915	T	0.3276	0.1999	0.04864	3.96026e-05	0.1999	0.048738	4.10436e-05
5	rs35565362	12413775	A	0.1316	-0.2701	0.06598	4.24608e-05	-0.2701	0.0661058	4.3911e-05
5	rs4573034	40704485	A	0.2889	-0.1983	0.0485	4.33873e-05	-0.1983	0.0485896	4.48187e-05
5	rs13354346	40684676	T	0.2879	-0.1983	0.04857	4.45026e-05	-0.1983	0.0486595	4.59634e-05
5	rs4277957	40699518	C	0.2865	-0.1985	0.04862	4.45189e-05	-0.1985	0.0487095	4.59789e-05
5	rs6451535	40688031	G	0.2867	-0.198	0.04857	4.57009e-05	-0.198	0.048659	4.7188e-05
5	rs11949128	6804983	G	0.336	0.1985	0.04747	2.8948e-05	0.193487	0.0475657	4.74642e-05
5	rs73084490	40819547	A	0.3275	0.1978	0.04854	4.60164e-05	0.1978	0.0486356	4.76264e-05
5	rs6897470	40814231	A	0.266	-0.2045	0.05024	4.692e-05	-0.2045	0.0503337	4.84706e-05
5	rs144839254	114227421	C	0.01453	0.8029	0.1973	4.71268e-05	0.8029	0.197716	4.88903e-05
5	rs72794092	141266961	C	0.04632	0.4318	0.1062	4.78447e-05	0.4318	0.1064	4.94361e-05
5	rs55846622	141265060	C	0.04632	0.4318	0.1062	4.78447e-05	0.4318	0.1064	4.94361e-05
5	rs72794091	141256134	G	0.04632	0.4318	0.1062	4.78447e-05	0.4318	0.1064	4.94361e-05
5	rs147770935	141266024	T	0.04632	0.4318	0.1062	4.78447e-05	0.4318	0.1064	4.94361e-05
5	rs35108694	12581846	A	0.136	-0.2637	0.06494	4.89318e-05	-0.2637	0.0650612	5.0542e-05
5	rs11951236	12579054	T	0.136	-0.2637	0.06494	4.89318e-05	-0.2637	0.0650612	5.0542e-05
5	rs11950271	12577635	A	0.136	-0.2637	0.06494	4.89318e-05	-0.2637	0.0650612	5.0542e-05
5	rs6869461	40722924	C	0.2858	-0.1968	0.04871	5.3397e-05	-0.1968	0.0487979	5.50784e-05
5	rs10043245	40819088	T	0.3281	0.1962	0.04856	5.33687e-05	0.1962	0.0486541	5.51749e-05
5	rs11957736	40819753	T	0.3281	0.1962	0.04856	5.33687e-05	0.1962	0.0486541	5.51749e-05
5	rs171605	40741123	C	0.2846	-0.1967	0.04874	5.44398e-05	-0.1967	0.0488276	5.6144e-05
5	rs13355305	40700139	G	0.2867	-0.1962	0.04862	5.45148e-05	-0.1962	0.0487073	5.62199e-05
5	rs12520730	40703919	T	0.2867	-0.1962	0.04862	5.45148e-05	-0.1962	0.0487073	5.62199e-05
5	rs10060234	40689996	A	0.2867	-0.1962	0.04862	5.45148e-05	-0.1962	0.0487073	5.62199e-05
5	rs6871999	40694797	T	0.2867	-0.1962	0.04862	5.45148e-05	-0.1962	0.0487073	5.62199e-05
5	rs7737044	40711673	T	0.2867	-0.1962	0.04862	5.45148e-05	-0.1962	0.0487073	5.62199e-05
5	rs4957346	40703874	A	0.2867	-0.1962	0.04862	5.45148e-05	-0.1962	0.0487073	5.62199e-05
5	rs4957351	40787470	G	0.2857	-0.1969	0.04885	5.56095e-05	-0.1969	0.0489382	5.73536e-05
5	rs7711806	40798622	C	0.2857	-0.1969	0.04885	5.56095e-05	-0.1969	0.0489382	5.73536e-05
5	rs2853677	1287194	A	0.4246	-0.1578	0.04575	0.000562291	-0.183914	0.0458119	5.95613e-05
5	rs2736100	1286516	A	0.3884	-0.1711	0.04641	0.000227176	-0.186573	0.0464827	5.97467e-05
5	rs34241918	81859749	A	0.4467	0.1797	0.04475	5.92841e-05	0.1797	0.0448315	6.11455e-05
5	rs55696991	141282254	T	0.04608	0.4266	0.1063	5.99087e-05	0.4266	0.106494	6.17917e-05
5	rs275452	6816584	A	0.3328	0.1951	0.04753	4.04707e-05	0.190738	0.0476219	6.19501e-05
5	rs9687622	40708983	T	0.2869	-0.1948	0.04859	6.09621e-05	-0.1948	0.048676	6.28169e-05
5	rs28569300	40691665	A	0.2871	-0.1948	0.0486	6.11754e-05	-0.1948	0.0486861	6.30367e-05
5	rs59069340	40699365	T	0.2871	-0.1948	0.0486	6.11754e-05	-0.1948	0.0486861	6.30367e-05
5	rs2385880	81852493	A	0.4444	0.1794	0.04478	6.16896e-05	0.1794	0.0448611	6.36087e-05
5	rs2008763	40805407	G	0.2698	-0.2001	0.04997	6.21744e-05	-0.2001	0.0500599	6.40923e-05
5	rs249437	40809100	T	0.2678	-0.2001	0.04999	6.25971e-05	-0.2001	0.0500795	6.45172e-05
5	rs1097546	40750122	A	0.2851	-0.1945	0.04869	6.47871e-05	-0.1945	0.0487756	6.67301e-05
5	rs193864	40770400	A	0.2819	-0.1957	0.04899	6.47782e-05	-0.1957	0.0490766	6.67318e-05
5	rs13174332	12574173	A	0.1342	-0.2608	0.06529	6.48347e-05	-0.2608	0.0654076	6.68282e-05
5	rs12187056	12573166	T	0.1342	-0.2608	0.06529	6.48347e-05	-0.2608	0.0654076	6.68282e-05
5	rs12523241	6803243	G	0.3676	0.191	0.04634	3.76072e-05	0.184799	0.0464299	6.88656e-05
5	rs12515663	141249434	C	0.04834	0.415	0.1041	6.70406e-05	0.415	0.104288	6.90988e-05
5	rs249425	40752765	T	0.2848	-0.1941	0.04871	6.75347e-05	-0.1941	0.0487952	6.95401e-05
5	rs29744	40753985	C	0.2848	-0.1941	0.04871	6.75347e-05	-0.1941	0.0487952	6.95401e-05
5	rs432071	40747957	T	0.2848	-0.1941	0.04871	6.75347e-05	-0.1941	0.0487952	6.95401e-05
5	rs249422	40742542	C	0.2848	-0.1941	0.04871	6.75347e-05	-0.1941	0.0487952	6.95401e-05
5	rs837106	40746104	G	0.2848	-0.1941	0.04871	6.75347e-05	-0.1941	0.0487952	6.95401e-05
5	rs249423	40743954	T	0.2848	-0.1941	0.04871	6.75347e-05	-0.1941	0.0487952	6.95401e-05
5	rs2161521	40750425	A	0.2848	-0.1941	0.04871	6.75347e-05	-0.1941	0.0487952	6.95401e-05
5	rs249420	40739239	A	0.2848	-0.1941	0.04871	6.75347e-05	-0.1941	0.0487952	6.95401e-05
5	rs249413	40721438	T	0.2848	-0.1941	0.04871	6.75347e-05	-0.1941	0.0487952	6.95401e-05
5	rs29742	40756508	A	0.2848	-0.1941	0.04871	6.75347e-05	-0.1941	0.0487952	6.95401e-05
5	rs249416	40738480	G	0.2848	-0.1941	0.04871	6.75347e-05	-0.1941	0.0487952	6.95401e-05
5	rs249414	40733694	A	0.2848	-0.1941	0.04871	6.75347e-05	-0.1941	0.0487952	6.95401e-05
5	rs447810	40726801	C	0.2848	-0.1941	0.04871	6.75347e-05	-0.1941	0.0487952	6.95401e-05
5	rs434778	40726496	A	0.2848	-0.1941	0.04871	6.75347e-05	-0.1941	0.0487952	6.95401e-05
5	rs1644962	40723074	C	0.2848	-0.1941	0.04871	6.75347e-05	-0.1941	0.0487952	6.95401e-05
5	rs29743	40755280	G	0.2848	-0.1941	0.04871	6.75347e-05	-0.1941	0.0487952	6.95401e-05
5	rs453037	40747999	A	0.2848	-0.1941	0.04871	6.75347e-05	-0.1941	0.0487952	6.95401e-05
5	rs61576290	40698222	C	0.2872	-0.1933	0.04857	6.89666e-05	-0.1933	0.0486546	7.10026e-05
5	rs837386	40861861	A	0.3073	-0.1927	0.04842	6.89848e-05	-0.1927	0.0485072	7.10901e-05
5	rs1806513	40869406	T	0.3073	-0.1927	0.04842	6.89848e-05	-0.1927	0.0485072	7.10901e-05
5	rs4957344	40703490	A	0.2872	-0.1932	0.04857	6.95664e-05	-0.1932	0.0486545	7.16156e-05
5	rs7708680	40697951	C	0.2872	-0.1932	0.04857	6.95664e-05	-0.1932	0.0486545	7.16156e-05
5	rs7726237	40688552	G	0.2872	-0.1932	0.04857	6.95664e-05	-0.1932	0.0486545	7.16156e-05
5	rs59920139	40700956	A	0.2872	-0.1932	0.04857	6.95664e-05	-0.1932	0.0486545	7.16156e-05
5	rs10064175	40695517	T	0.2872	-0.1932	0.04857	6.95664e-05	-0.1932	0.0486545	7.16156e-05
5	rs4285273	40701432	C	0.2872	-0.1932	0.04857	6.95664e-05	-0.1932	0.0486545	7.16156e-05
5	rs10056345	40695810	C	0.2872	-0.1932	0.04857	6.95664e-05	-0.1932	0.0486545	7.16156e-05
5	rs6896993	40703013	G	0.2872	-0.1932	0.04857	6.95664e-05	-0.1932	0.0486545	7.16156e-05
5	rs4315965	40702446	T	0.2872	-0.1932	0.04857	6.95664e-05	-0.1932	0.0486545	7.16156e-05
5	rs7733162	40707562	A	0.2872	-0.1932	0.04857	6.95664e-05	-0.1932	0.0486545	7.16156e-05
5	rs4315964	40702396	T	0.2872	-0.1932	0.04857	6.95664e-05	-0.1932	0.0486545	7.16156e-05
5	rs10061303	40708369	G	0.2872	-0.1932	0.04857	6.95664e-05	-0.1932	0.0486545	7.16156e-05
5	rs11956047	40812377	A	0.3251	0.1918	0.04825	7.0341e-05	0.1918	0.0483387	7.25285e-05
5	rs154281	40783840	A	0.2847	-0.1941	0.04885	7.08575e-05	-0.1941	0.0489353	7.29487e-05
5	rs461404	40799540	G	0.2847	-0.1941	0.04885	7.08575e-05	-0.1941	0.0489353	7.29487e-05
5	rs154275	40778641	C	0.2847	-0.1941	0.04885	7.08575e-05	-0.1941	0.0489353	7.29487e-05
5	rs171606	40786183	T	0.2847	-0.1941	0.04885	7.08575e-05	-0.1941	0.0489353	7.29487e-05
5	rs249429	40782239	C	0.2847	-0.1941	0.04885	7.08575e-05	-0.1941	0.0489353	7.29487e-05
5	rs154284	40788574	T	0.2847	-0.1941	0.04885	7.08575e-05	-0.1941	0.0489353	7.29487e-05
5	rs154268	40795868	C	0.2847	-0.1941	0.04885	7.08575e-05	-0.1941	0.0489353	7.29487e-05
5	rs466108	40796746	A	0.2847	-0.1941	0.04885	7.08575e-05	-0.1941	0.0489353	7.29487e-05
5	rs257009	40771216	C	0.2847	-0.1941	0.04885	7.08575e-05	-0.1941	0.0489353	7.29487e-05
5	rs837101	40773699	T	0.2847	-0.1941	0.04885	7.08575e-05	-0.1941	0.0489353	7.29487e-05
5	rs154280	40783417	C	0.2847	-0.1941	0.04885	7.08575e-05	-0.1941	0.0489353	7.29487e-05
5	rs152372	40787492	A	0.2847	-0.1941	0.04885	7.08575e-05	-0.1941	0.0489353	7.29487e-05
5	rs145131509	146890604	A	0.009169	-1.047	0.2636	7.12935e-05	-1.047	0.264198	7.40346e-05
5	rs2397977	6760499	C	0.3589	-0.1859	0.04692	7.43049e-05	-0.185649	0.0470049	7.82971e-05
5	rs1001684	40810426	A	0.325	0.1909	0.04825	7.60633e-05	0.1909	0.0483378	7.83833e-05
5	rs1122655	40807927	T	0.325	0.1909	0.04825	7.60633e-05	0.1909	0.0483378	7.83833e-05
5	rs11956019	40812231	A	0.325	0.1909	0.04825	7.60633e-05	0.1909	0.0483378	7.83833e-05
5	rs6886546	141253110	G	0.04799	0.4123	0.1044	7.84018e-05	0.4123	0.104584	8.0715e-05
5	rs249428	40765721	T	0.2857	-0.1926	0.04878	7.86952e-05	-0.1926	0.048864	8.09565e-05
5	rs466962	40803521	A	0.2689	-0.1971	0.04995	7.94855e-05	-0.1971	0.0500368	8.17873e-05
5	rs249438	40806116	A	0.2703	-0.1968	0.04988	7.96439e-05	-0.1968	0.0499667	8.19502e-05
5	rs12517246	141252048	G	0.04977	0.4052	0.1027	7.96429e-05	0.4052	0.102881	8.19877e-05
5	rs72796006	141290904	A	0.04668	0.4164	0.1057	8.16682e-05	0.4164	0.105886	8.40497e-05
5	rs369795696	179563308	A	0.01191	0.8629	0.2193	8.32686e-05	0.8629	0.219737	8.60248e-05
5	rs181677574	168061419	A	0.04013	0.4511	0.1148	8.5143e-05	0.4511	0.115005	8.76526e-05
5	rs29740	40759127	T	0.2855	-0.1915	0.04877	8.61572e-05	-0.1915	0.0488529	8.85755e-05
5	rs6873022	12554379	C	0.1342	-0.2559	0.06519	8.65682e-05	-0.2559	0.0653028	8.90388e-05
5	rs56263156	12555707	A	0.1342	-0.2559	0.06519	8.65682e-05	-0.2559	0.0653028	8.90388e-05
5	rs6872532	12554265	T	0.1342	-0.2559	0.06519	8.65682e-05	-0.2559	0.0653028	8.90388e-05
5	rs71601418	12565916	T	0.1347	-0.2555	0.06513	8.7481e-05	-0.2555	0.0652427	8.99743e-05
5	rs11750801	12560645	C	0.1347	-0.2555	0.06513	8.7481e-05	-0.2555	0.0652427	8.99743e-05
5	rs11133720	12560810	G	0.1347	-0.2555	0.06513	8.7481e-05	-0.2555	0.0652427	8.99743e-05
5	rs34422045	12561084	C	0.1347	-0.2555	0.06513	8.7481e-05	-0.2555	0.0652427	8.99743e-05
5	rs4703898	81860791	G	0.4474	0.1753	0.04469	8.76066e-05	0.1753	0.0447672	9.00993e-05
5	rs410805	1323196	T	0.2985	0.09542	0.04794	0.0465464	0.187724	0.0479566	9.06115e-05
5	rs10064813	12268607	C	0.1581	-0.2388	0.06093	8.88244e-05	-0.2388	0.0610351	9.13449e-05
5	rs2853668	1300025	T	0.3429	0.1388	0.04664	0.00292048	0.182629	0.0466836	9.15101e-05
5	rs4703899	81864189	C	0.4482	0.1756	0.04482	8.9326e-05	0.1756	0.0448977	9.18711e-05
5	rs249430	40793158	G	0.2428	-0.2008	0.05129	9.04068e-05	-0.2008	0.0513764	9.29058e-05
5	rs1070446	40839228	T	0.261	-0.1972	0.05039	9.09774e-05	-0.1972	0.0504759	9.35203e-05
5	rs29761	40833487	T	0.2633	-0.1966	0.05025	9.13691e-05	-0.1966	0.0503356	9.39204e-05
5	rs389737	40828478	T	0.2633	-0.1966	0.05025	9.13691e-05	-0.1966	0.0503356	9.39204e-05
5	rs192219	40831202	T	0.2633	-0.1966	0.05025	9.13691e-05	-0.1966	0.0503356	9.39204e-05
5	rs4703900	81864444	G	0.4484	0.1752	0.04479	9.16915e-05	0.1752	0.0448673	9.42834e-05
5	rs1121960	81857794	A	0.4425	0.1748	0.04474	9.34421e-05	0.1748	0.0448166	9.6058e-05
5	rs55831923	141285609	G	0.04656	0.4133	0.1058	9.36708e-05	0.4133	0.105982	9.63083e-05
5	rs193866	40815621	C	0.264	-0.1952	0.05017	9.99261e-05	-0.1952	0.0502543	0.00010265
5	rs173620	40837516	C	0.2634	-0.1955	0.05025	0.000100018	-0.1955	0.0503346	0.000102748
5	rs148358009	116626373	T	0.01393	0.7783	0.2002	0.000101235	0.7783	0.200578	0.000104336
5	rs191632079	116640596	T	0.01429	0.7649	0.1978	0.000110166	0.7649	0.19817	0.000113471
5	rs4912631	141597135	A	0.4455	0.1733	0.04483	0.000110764	0.1733	0.0449054	0.000113749
5	rs12109069	12093255	C	0.1618	-0.2336	0.06058	0.00011523	-0.2336	0.0606817	0.000118312
5	rs369940	40726247	A	0.2865	-0.1871	0.04856	0.000116696	-0.1871	0.0486388	0.000119707
5	rs457776	40824156	C	0.263	-0.1933	0.05021	0.000118199	-0.1933	0.0502924	0.000121282
5	rs376831	40824266	A	0.263	-0.1933	0.05021	0.000118199	-0.1933	0.0502924	0.000121282
5	rs462366	40821324	T	0.263	-0.1933	0.05021	0.000118199	-0.1933	0.0502924	0.000121282
5	rs381471	40820015	A	0.263	-0.1933	0.05021	0.000118199	-0.1933	0.0502924	0.000121282
5	rs148042809	10324897	C	0.01322	0.7802	0.2046	0.000137127	0.787579	0.204968	0.000121812
5	rs34332738	12591440	C	0.1372	-0.2487	0.06466	0.000119928	-0.2487	0.0647673	0.000123084
5	rs12188930	12586364	T	0.1372	-0.2487	0.06466	0.000119928	-0.2487	0.0647673	0.000123084
5	rs34214834	12589472	C	0.1372	-0.2487	0.06466	0.000119928	-0.2487	0.0647673	0.000123084
5	rs541451209	29786144	C	0.009407	-0.9985	0.2596	0.000119914	-0.9985	0.260147	0.000123932
5	rs75759774	169421015	T	0.008335	1.029	0.2676	0.000120409	1.029	0.268131	0.000124205
5	rs464275	110472967	G	0.1109	0.2748	0.07162	0.000124589	0.2748	0.0717408	0.000127907
5	rs1104187	40819309	A	0.2632	-0.1922	0.05021	0.000129229	-0.1922	0.0502915	0.000132523
5	rs72733294	12688926	A	0.1154	-0.2661	0.06952	0.000129359	-0.2661	0.0696338	0.000132686
5	rs323561	40871745	T	0.3088	-0.1848	0.04834	0.00013188	-0.1848	0.0484198	0.000135292
5	rs537033555	29735609	T	0.009645	-0.9715	0.2547	0.000136574	-0.9715	0.25522	0.000140937
5	rs11748964	12623502	C	0.1373	-0.2457	0.06457	0.000141705	-0.2457	0.0646745	0.000145266
5	rs12187363	12619821	A	0.1373	-0.2457	0.06457	0.000141705	-0.2457	0.0646745	0.000145266
5	rs10036737	12624393	C	0.1373	-0.2457	0.06457	0.000141705	-0.2457	0.0646745	0.000145266
5	rs76021014	12628178	A	0.1373	-0.2457	0.06457	0.000141705	-0.2457	0.0646745	0.000145266
5	rs35024211	12616201	A	0.1373	-0.2457	0.06457	0.000141705	-0.2457	0.0646745	0.000145266
5	rs11742847	12620808	A	0.1373	-0.2457	0.06457	0.000141705	-0.2457	0.0646745	0.000145266
5	rs2331304	33741991	A	0.2754	-0.188	0.04945	0.000143637	-0.188	0.0495289	0.00014719
5	rs275463	6803695	G	0.3469	0.183	0.04673	8.99878e-05	0.177583	0.0468106	0.00014845
5	rs34380105	12670661	G	0.1275	-0.2527	0.06662	0.000148745	-0.2527	0.066727	0.000152434
5	rs13153065	12110829	C	0.1785	-0.2206	0.05817	0.000149239	-0.2206	0.0582639	0.000152955
5	rs12173063	117917840	T	0.2409	-0.1946	0.05145	0.000155378	-0.1946	0.0515305	0.000159111
5	rs2736103	1300401	T	0.4091	-0.04153	0.04483	0.354244	-0.169239	0.0448293	0.00015988
5	rs28585053	33740993	T	0.2761	-0.1868	0.04941	0.000156444	-0.1868	0.0494879	0.000160226
5	rs6594499	110470137	C	0.183	0.2176	0.05759	0.000157818	0.2176	0.0576822	0.000161687
5	rs12517029	22656718	C	0.118	0.2591	0.06879	0.000165528	0.2591	0.0688986	0.000169507
5	rs2964381	162730903	G	0.3354	0.1775	0.04714	0.000166296	0.1775	0.0472148	0.000170311
5	rs60107137	40829779	G	0.2226	-0.2006	0.05328	0.000166539	-0.2006	0.0533638	0.000170525
5	rs10074167	12108040	G	0.1721	-0.2213	0.0588	0.000167481	-0.2213	0.0588927	0.000171495
5	rs139726170	123829629	C	0.02108	-0.6116	0.1625	0.000167423	-0.6116	0.162783	0.000171867
5	rs4616893	12272144	G	0.1568	-0.2293	0.06104	0.00017227	-0.2293	0.0611358	0.000176366
5	rs252710	110479610	G	0.1116	0.268	0.07137	0.000173287	0.268	0.0714848	0.000177506
5	rs252709	110479073	G	0.1113	0.2683	0.0715	0.000175116	0.2683	0.071615	0.000179373
5	rs72771164	80595980	A	0.04561	-0.4067	0.1084	0.000175538	-0.4067	0.108576	0.000179852
5	rs75324236	123736972	A	0.0237	-0.5721	0.1525	0.000175797	-0.5721	0.152761	0.000180343
5	rs13174186	12139128	G	0.1799	-0.2175	0.058	0.000176835	-0.2175	0.0580914	0.000181041
5	rs16902046	12141287	T	0.1799	-0.2175	0.058	0.000176835	-0.2175	0.0580914	0.000181041
5	rs61360299	117924437	C	0.2759	-0.1851	0.04943	0.000180617	-0.1851	0.0495064	0.000184818
5	rs12521392	12125086	C	0.1802	-0.2169	0.05798	0.00018333	-0.2169	0.0580709	0.000187651
5	rs7731192	12126503	G	0.1802	-0.2169	0.05798	0.00018333	-0.2169	0.0580709	0.000187651
5	rs9312791	12120757	A	0.1802	-0.2169	0.05798	0.00018333	-0.2169	0.0580709	0.000187651
5	rs6595119	117678427	G	0.2399	0.1945	0.05203	0.000185322	0.1945	0.052111	0.000189651
5	rs2385884	81875467	C	0.4355	0.1678	0.04493	0.00018794	0.1678	0.0450002	0.000192337
5	rs2385883	81875408	T	0.4355	0.1678	0.04493	0.00018794	0.1678	0.0450002	0.000192337
5	rs34268858	117921731	G	0.2764	-0.1844	0.0494	0.000189368	-0.1844	0.0494758	0.000193715
5	rs35956103	117917820	C	0.2411	-0.1918	0.05141	0.000190879	-0.1918	0.0514881	0.00019521
5	rs10077251	125772838	A	0.04763	0.3908	0.1048	0.000192235	0.3908	0.104964	0.000196722
5	rs2385885	81875957	G	0.4372	0.1673	0.04487	0.000192585	0.1673	0.0449397	0.000197052
5	rs10055252	12165529	T	0.18	-0.2161	0.05799	0.000194154	-0.2161	0.0580802	0.000198656
5	rs7731573	12156978	G	0.18	-0.2161	0.05799	0.000194154	-0.2161	0.0580802	0.000198656
5	rs13436179	12168405	C	0.18	-0.2161	0.05799	0.000194154	-0.2161	0.0580802	0.000198656
5	rs10070643	12158504	A	0.18	-0.2161	0.05799	0.000194154	-0.2161	0.0580802	0.000198656
5	rs457541	110473370	G	0.1112	0.2663	0.07151	0.000196126	0.2663	0.071623	0.000200745
5	rs9293304	81849723	G	0.4493	0.1671	0.04489	0.000197313	0.1671	0.0449599	0.000201888
5	rs1159863	12146050	T	0.1803	-0.2156	0.05797	0.000199882	-0.2156	0.0580598	0.000204483
5	rs10462690	12148339	C	0.1803	-0.2156	0.05797	0.000199882	-0.2156	0.0580598	0.000204483
5	rs13162181	117922476	T	0.276	-0.1836	0.0494	0.000201922	-0.1836	0.049475	0.000206472
5	rs6872949	124495814	T	0.006906	1.137	0.3059	0.000201681	1.137	0.306512	0.000207685
5	rs191681682	179523311	T	0.005001	1.418	0.3817	0.000203236	1.418	0.382562	0.000210069
5	rs750568	117915063	C	0.2405	-0.1909	0.05147	0.000208115	-0.1909	0.0515472	0.000212728
5	rs12109340	12116932	A	0.1803	-0.2149	0.05796	0.000209126	-0.2149	0.0580492	0.000213877
5	rs4702850	12120335	C	0.1803	-0.2149	0.05796	0.000209126	-0.2149	0.0580492	0.000213877
5	rs12513852	12125258	T	0.1803	-0.2149	0.05796	0.000209126	-0.2149	0.0580492	0.000213877
5	rs35443495	33698928	T	0.2022	-0.2049	0.05528	0.000210073	-0.2049	0.0553644	0.000214806
5	rs979541	123253421	T	0.3994	0.1689	0.04559	0.000211591	0.1689	0.0456603	0.000216403
5	rs10491238	12164978	A	0.1802	-0.2146	0.05797	0.000213978	-0.2146	0.0580589	0.000218808
5	rs4288114	12158054	C	0.1802	-0.2146	0.05797	0.000213978	-0.2146	0.0580589	0.000218808
5	rs6554674	12154197	T	0.1802	-0.2146	0.05797	0.000213978	-0.2146	0.0580589	0.000218808
5	rs13159817	12099559	T	0.1721	-0.2177	0.05884	0.000215715	-0.2177	0.0589295	0.000220542
5	rs73302274	123739158	A	0.02905	-0.5054	0.1366	0.000215724	-0.5054	0.136822	0.000220878
5	rs275462	6805326	A	0.3519	0.1767	0.04651	0.000145174	0.171962	0.0465849	0.000223061
5	rs11954549	12168865	G	0.1802	-0.2141	0.05797	0.000221372	-0.2141	0.0580584	0.000226321
5	rs11954563	12168950	G	0.1802	-0.2141	0.05797	0.000221372	-0.2141	0.0580584	0.000226321
5	rs34807623	12170475	A	0.1802	-0.2141	0.05797	0.000221372	-0.2141	0.0580584	0.000226321
5	rs4389687	12139168	T	0.1802	-0.214	0.05797	0.000222879	-0.214	0.0580583	0.000227852
5	rs461336	110472698	A	0.1111	0.2641	0.07154	0.000222812	0.2641	0.071651	0.000227875
5	rs466806	110472693	T	0.1111	0.2641	0.07154	0.000222812	0.2641	0.071651	0.000227875
5	rs7717023	12192824	G	0.1793	-0.2146	0.05815	0.000223853	-0.2146	0.0582387	0.000228853
5	rs199776680	12196285	A	0.1793	-0.2146	0.05815	0.000223853	-0.2146	0.0582387	0.000228853
5	rs10036671	12200298	C	0.1793	-0.2146	0.05815	0.000223853	-0.2146	0.0582387	0.000228853
5	rs13184739	141592485	A	0.4481	0.1656	0.04488	0.000224396	0.1656	0.0449485	0.00022941
5	rs7733487	6811791	G	0.4187	0.1718	0.04528	0.000148138	0.167091	0.0453536	0.000229426
5	rs417670	110473528	A	0.1113	0.2636	0.07148	0.00022625	0.2636	0.0715906	0.000231369
5	rs66806664	12291029	A	0.1555	-0.2257	0.06126	0.000229335	-0.2257	0.0613523	0.000234374
5	rs12332512	12188153	A	0.1793	-0.214	0.0581	0.00023023	-0.214	0.0581881	0.000235323
5	rs10077868	12174318	C	0.1793	-0.214	0.0581	0.00023023	-0.214	0.0581881	0.000235323
5	rs11748583	12181661	C	0.1793	-0.214	0.0581	0.00023023	-0.214	0.0581881	0.000235323
5	rs9312792	12180672	G	0.1793	-0.214	0.0581	0.00023023	-0.214	0.0581881	0.000235323
5	rs11745148	12181811	T	0.1793	-0.214	0.0581	0.00023023	-0.214	0.0581881	0.000235323
5	rs2109007	12185807	C	0.1793	-0.214	0.0581	0.00023023	-0.214	0.0581881	0.000235323
5	rs34257571	12131980	T	0.1804	-0.2134	0.05795	0.000230972	-0.2134	0.0580378	0.000236075
5	rs35237816	12131722	G	0.1804	-0.2134	0.05795	0.000230972	-0.2134	0.0580378	0.000236075
5	rs7725006	12131108	C	0.1804	-0.2134	0.05795	0.000230972	-0.2134	0.0580378	0.000236075
5	rs75857314	12129990	T	0.1804	-0.2134	0.05795	0.000230972	-0.2134	0.0580378	0.000236075
5	rs6860153	12129762	T	0.1804	-0.2134	0.05795	0.000230972	-0.2134	0.0580378	0.000236075
5	rs72772936	83004990	T	0.01488	0.7053	0.1916	0.000232224	0.7053	0.191915	0.000237781
5	rs275458	6808767	C	0.352	0.1758	0.04651	0.000156934	0.17096	0.0465841	0.000242632
5	rs275460	6806216	A	0.352	0.1758	0.04651	0.000156934	0.17096	0.0465841	0.000242632
5	rs2385888	81882387	T	0.3903	0.1686	0.0459	0.000239529	0.1686	0.0459699	0.000244819
5	rs1429724	117916007	A	0.2398	-0.1889	0.05147	0.000242456	-0.1889	0.0515453	0.000247594
5	rs7721831	12163379	T	0.1803	-0.2126	0.05795	0.000243806	-0.2126	0.0580371	0.000249109
5	rs428499	1322663	T	0.3164	0.1059	0.0471	0.0245502	0.1725	0.0471222	0.000251526
5	rs11133696	12093500	T	0.1716	-0.2158	0.05891	0.000249069	-0.2158	0.0589977	0.00025442
5	rs10063852	12097418	G	0.1714	-0.2155	0.05892	0.000254686	-0.2155	0.0590074	0.000260119
5	rs7707527	76430636	C	0.4657	0.1615	0.04426	0.000263373	0.1615	0.0443246	0.000268874
5	rs10040105	12280350	A	0.1559	-0.2232	0.06121	0.000265875	-0.2232	0.0613002	0.000271478
5	rs11746503	12675698	G	0.1175	-0.2509	0.06884	0.000267721	-0.2509	0.068941	0.000273333
5	rs138259850	116548849	T	0.01453	0.7035	0.193	0.000267311	0.7035	0.193307	0.000273401
5	rs535215187	113566987	G	0.01762	0.6336	0.1742	0.000275619	0.6336	0.174472	0.000281747
5	rs11135251	162767391	T	0.3389	0.1715	0.04726	0.000284674	0.1715	0.0473299	0.000290644
5	rs10053292	149276124	C	0.1987	0.2031	0.05604	0.000289861	0.2031	0.0561226	0.000295903
5	rs275454	6816013	A	0.4184	0.1673	0.04535	0.000225062	0.164256	0.0454196	0.000298701
5	rs4920913	115665257	C	0.02524	0.5206	0.144	0.000300026	0.5206	0.144216	0.000306344
5	rs73263087	115664758	C	0.02524	0.5206	0.144	0.000300026	0.5206	0.144216	0.000306344
5	rs4920912	115664974	T	0.02524	0.5206	0.144	0.000300026	0.5206	0.144216	0.000306344
5	rs79096984	115664054	A	0.02524	0.5206	0.144	0.000300026	0.5206	0.144216	0.000306344
5	rs6861340	115664532	A	0.02524	0.5206	0.144	0.000300026	0.5206	0.144216	0.000306344
5	rs73263082	115664026	G	0.02524	0.5206	0.144	0.000300026	0.5206	0.144216	0.000306344
5	rs4920911	115664930	A	0.02524	0.5206	0.144	0.000300026	0.5206	0.144216	0.000306344
5	rs1966030	81832058	T	0.4438	0.162	0.04488	0.000306639	0.162	0.0449452	0.000312891
5	rs62370340	117679670	T	0.2255	0.1913	0.05302	0.00030848	0.1913	0.053096	0.000314679
5	rs4958596	152327668	A	0.1993	-0.2011	0.05575	0.000309549	-0.2011	0.0558307	0.000315827
5	rs72812686	178207107	T	0.2418	-0.1888	0.05234	0.000309538	-0.1888	0.0524167	0.000315896
5	rs1842004	115664203	T	0.02441	0.5289	0.1467	0.000311772	0.5289	0.146919	0.000318294
5	rs1842003	115664207	C	0.02441	0.5289	0.1467	0.000311772	0.5289	0.146919	0.000318294
5	rs112287054	40785939	C	0.2895	-0.1743	0.04835	0.000312196	-0.1743	0.0484178	0.000318318
5	rs11953639	141252777	G	0.05763	0.3431	0.09529	0.000317499	0.3431	0.0954266	0.000323853
5	rs73266811	115688115	A	0.02274	0.5455	0.1517	0.000323256	0.5455	0.151925	0.000329932
5	rs59951603	115687083	T	0.02274	0.5455	0.1517	0.000323256	0.5455	0.151925	0.000329932
5	rs73781050	115697179	T	0.02274	0.5455	0.1517	0.000323256	0.5455	0.151925	0.000329932
5	rs7737229	115681920	G	0.02274	0.5455	0.1517	0.000323256	0.5455	0.151925	0.000329932
5	rs17139530	115690314	C	0.02274	0.5455	0.1517	0.000323256	0.5455	0.151925	0.000329932
5	rs4921092	115649314	T	0.02334	0.5375	0.1495	0.000323996	0.5375	0.149721	0.000330657
5	rs7734398	115656000	T	0.02334	0.5375	0.1495	0.000323996	0.5375	0.149721	0.000330657
5	rs712590	115656326	A	0.02334	0.5375	0.1495	0.000323996	0.5375	0.149721	0.000330657
5	rs4921093	115659147	G	0.02334	0.5375	0.1495	0.000323996	0.5375	0.149721	0.000330657
5	rs57362825	115666448	G	0.02334	0.5375	0.1495	0.000323996	0.5375	0.149721	0.000330657
5	rs10045805	149283788	T	0.2149	0.1961	0.05456	0.00032538	0.1961	0.0546394	0.000331965
5	rs146367818	116553766	G	0.01441	0.699	0.1948	0.000332847	0.699	0.195103	0.000340032
5	rs546480463	167346962	A	0.005001	1.37	0.3817	0.000331686	1.37	0.3825	0.000341365
5	rs74289707	12650493	C	0.1904	0.2036	0.05679	0.0003369	0.2036	0.0568713	0.000343579
5	rs2398615	142494877	G	0.07549	0.3005	0.08387	0.000339767	0.3005	0.0839884	0.000346401
5	rs10477657	123759965	T	0.02643	-0.5145	0.1436	0.000339841	-0.5145	0.143819	0.000347018
5	rs116136099	118068532	G	0.04108	0.4021	0.1123	0.000342822	0.4021	0.11246	0.000349579
5	rs13360134	149575855	A	0.0949	0.2742	0.07661	0.000344691	0.2742	0.0767208	0.000351574
5	rs924127	6834441	C	0.1709	0.2155	0.05921	0.000273075	0.21187	0.0592975	0.000352909
5	rs72796008	141292750	C	0.04775	0.3717	0.1039	0.000346925	0.3717	0.104046	0.000353656
5	rs374782236	179462635	C	0.01036	0.8346	0.2334	0.000349111	0.8346	0.233773	0.000356814
5	rs6863497	152335434	G	0.1939	-0.2017	0.05642	0.000350263	-0.2017	0.0565004	0.000357133
5	rs274675	6755319	T	0.3539	-0.1702	0.04672	0.0002695	-0.166554	0.0467895	0.000371356
5	rs7713277	81840727	T	0.4413	0.1598	0.04483	0.000364443	0.1598	0.0448932	0.000371477
5	rs13172709	12184542	C	0.2277	-0.1879	0.05274	0.000366975	-0.1879	0.0528133	0.000373951
5	rs13154756	12184526	C	0.2277	-0.1879	0.05274	0.000366975	-0.1879	0.0528133	0.000373951
5	rs10474947	12182566	C	0.2277	-0.1879	0.05274	0.000366975	-0.1879	0.0528133	0.000373951
5	rs55817922	115661306	A	0.02322	0.5351	0.1502	0.000367223	0.5351	0.150418	0.000374528
5	rs1073205	115661817	T	0.02322	0.5351	0.1502	0.000367223	0.5351	0.150418	0.000374528
5	rs7727609	12420221	C	0.1523	-0.2213	0.06216	0.000370619	-0.2213	0.062248	0.000377784
5	rs11957460	12473129	C	0.143	-0.2272	0.06383	0.000371625	-0.2272	0.0639204	0.000378811
5	rs67871871	12472314	A	0.1425	-0.2272	0.06388	0.000375587	-0.2272	0.0639702	0.000382816
5	rs2916614	89627324	A	0.1394	-0.2308	0.0649	0.0003762	-0.2308	0.0649928	0.000383535
5	rs141280535	123865696	G	0.01536	-0.6839	0.1923	0.00037594	-0.6839	0.192604	0.000384063
5	rs921918	6836824	T	0.1619	0.2191	0.06056	0.000297004	0.215198	0.0606485	0.000387758
5	rs538575103	152504358	G	0.00774	-1.023	0.2878	0.000378624	-1.023	0.288318	0.000387923
5	rs17708892	149574786	A	0.0493	0.3684	0.1037	0.000381509	0.3684	0.103848	0.000388896
5	rs13183614	16593072	A	0.173	0.2079	0.05859	0.000387598	0.2079	0.058671	0.000394875
5	rs11134145	6204971	T	0.1487	-0.2285	0.06343	0.000315297	-0.224896	0.063524	0.000399634
5	rs374532970	170869497	T	0.01739	-0.6234	0.1761	0.000400075	-0.6234	0.176362	0.000408108
5	rs35188965	1104938	T	0.4082	-0.1595	0.04551	0.00045708	-0.161053	0.0455724	0.000409323
5	rs175594	6729885	G	0.3641	-0.1661	0.04618	0.000322162	-0.163388	0.0462461	0.000410845
5	rs880993	6732120	G	0.3641	-0.1661	0.04618	0.000322162	-0.163388	0.0462461	0.000410845
5	rs274695	6732252	C	0.3641	-0.1661	0.04618	0.000322162	-0.163388	0.0462461	0.000410845
5	rs13167181	12568989	C	0.1413	-0.2247	0.06362	0.000412573	-0.2247	0.0637071	0.000420172
5	rs10478615	123742642	G	0.02763	-0.4953	0.1403	0.000415101	-0.4953	0.140507	0.000423325
5	rs116786458	114247922	T	0.01095	0.8035	0.2276	0.000415063	0.8035	0.227956	0.000423792
5	rs6867843	33694265	A	0.2003	-0.1948	0.0552	0.000417156	-0.1948	0.055275	0.000424766
5	rs734442	162769175	G	0.3416	0.1659	0.04702	0.00041826	0.1659	0.047085	0.000426029
5	rs190291238	152460421	T	0.015	-0.6706	0.1901	0.000419318	-0.6706	0.190382	0.000427681
5	rs330454	123287402	A	0.3974	0.1602	0.04542	0.000420169	0.1602	0.0454824	0.000427911
5	rs56117655	152328969	G	0.1975	-0.1973	0.05594	0.000420308	-0.1973	0.0560171	0.000428082
5	rs6885758	117926616	T	0.2739	-0.1743	0.04943	0.000421571	-0.1743	0.0494967	0.000429202
5	rs111617189	152334776	G	0.1942	-0.1988	0.05638	0.000421771	-0.1988	0.0564579	0.000429587
5	rs10068705	123763301	T	0.02191	-0.5591	0.1587	0.000426692	-0.5591	0.158938	0.000435249
5	rs566066941	152493207	T	0.007859	-0.9777	0.2776	0.000428346	-0.9777	0.278062	0.000437908
5	rs76226259	164169725	G	0.01989	0.5781	0.1643	0.00043389	0.5781	0.164539	0.000442327
5	rs3853686	134616170	A	0.2851	-0.1732	0.04923	0.000434518	-0.1732	0.0492972	0.000442441
5	rs139352759	123490734	C	0.01107	-0.8009	0.2276	0.000433352	-0.8009	0.227957	0.000442443
5	rs72806705	152334841	T	0.1939	-0.1986	0.05647	0.000436599	-0.1986	0.0565478	0.000444621
5	rs72806703	152333304	T	0.1939	-0.1986	0.05647	0.000436599	-0.1986	0.0565478	0.000444621
5	rs9293302	81837906	A	0.4327	0.1578	0.04489	0.000439324	0.1578	0.0449513	0.000447319
5	rs11133718	12500383	C	0.143	-0.2243	0.06382	0.000440463	-0.2243	0.0639079	0.000448546
5	rs2022092	12501892	G	0.143	-0.2243	0.06382	0.000440463	-0.2243	0.0639079	0.000448546
5	rs10066531	12508731	C	0.143	-0.2243	0.06382	0.000440463	-0.2243	0.0639079	0.000448546
5	rs2191010	12377284	A	0.15	-0.2198	0.06254	0.000440499	-0.2198	0.062626	0.000448574
5	rs368284592	115983923	G	0.005239	1.241	0.353	0.000438793	1.241	0.353633	0.000449311
5	rs246641	142461431	C	0.0618	0.3266	0.09295	0.000441883	0.3266	0.0930784	0.000450013
5	rs370912581	179442840	C	0.01024	0.8221	0.234	0.000442664	0.8221	0.234358	0.000451691
5	rs16902166	12361552	T	0.1503	-0.2194	0.06247	0.000444604	-0.2194	0.0625558	0.000452727
5	rs6888210	12356700	G	0.1503	-0.2194	0.06247	0.000444604	-0.2194	0.0625558	0.000452727
5	rs6888233	12356732	T	0.1503	-0.2194	0.06247	0.000444604	-0.2194	0.0625558	0.000452727
5	rs2400150	12358927	T	0.1503	-0.2194	0.06247	0.000444604	-0.2194	0.0625558	0.000452727
5	rs6887689	12356431	T	0.1503	-0.2194	0.06247	0.000444604	-0.2194	0.0625558	0.000452727
5	rs2215205	12355590	T	0.1503	-0.2194	0.06247	0.000444604	-0.2194	0.0625558	0.000452727
5	rs11133710	12365565	T	0.1503	-0.2194	0.06247	0.000444604	-0.2194	0.0625558	0.000452727
5	rs12520542	12366607	G	0.1503	-0.2194	0.06247	0.000444604	-0.2194	0.0625558	0.000452727
5	rs391241	40774652	T	0.2836	-0.1713	0.04878	0.000445275	-0.1713	0.0488449	0.00045316
5	rs6879027	12342527	A	0.1522	-0.2182	0.06214	0.00044571	-0.2182	0.0622252	0.000453844
5	rs72794086	141247462	T	0.05466	0.3443	0.09808	0.000447434	0.3443	0.0982141	0.00045557
5	rs12521573	22655865	A	0.11	0.2486	0.07082	0.000447588	0.2486	0.0709157	0.000455627
5	rs13170382	12521714	C	0.1503	-0.2195	0.06256	0.000450418	-0.2195	0.0626459	0.000458638
5	rs189560108	51122772	T	0.02346	-0.5324	0.1518	0.00045277	-0.5324	0.15202	0.000461487
5	rs11956927	115642365	G	0.02346	0.5222	0.1489	0.000453101	0.5222	0.149108	0.000461489
5	rs6874012	115654126	G	0.02346	0.5222	0.1489	0.000453101	0.5222	0.149108	0.000461489
5	rs274710	6725304	T	0.3578	-0.1655	0.04634	0.000355039	-0.162454	0.0464053	0.000463944
5	rs7701058	12412010	G	0.1503	-0.2191	0.06251	0.00045654	-0.2191	0.0625955	0.000464823
5	rs13172687	12411367	C	0.1503	-0.2191	0.06251	0.00045654	-0.2191	0.0625955	0.000464823
5	rs11958743	12423012	C	0.1503	-0.2191	0.06251	0.00045654	-0.2191	0.0625955	0.000464823
5	rs7701021	12411896	T	0.1503	-0.2191	0.06251	0.00045654	-0.2191	0.0625955	0.000464823
5	rs11959917	12414069	C	0.1503	-0.2191	0.06251	0.00045654	-0.2191	0.0625955	0.000464823
5	rs7736924	12421570	C	0.1503	-0.2191	0.06251	0.00045654	-0.2191	0.0625955	0.000464823
5	rs10454935	12423913	C	0.1503	-0.2191	0.06251	0.00045654	-0.2191	0.0625955	0.000464823
5	rs11954442	12422091	A	0.1503	-0.2191	0.06251	0.00045654	-0.2191	0.0625955	0.000464823
5	rs13162199	12423456	T	0.1503	-0.2191	0.06251	0.00045654	-0.2191	0.0625955	0.000464823
5	rs202091701	12411436	C	0.1503	-0.2191	0.06251	0.00045654	-0.2191	0.0625955	0.000464823
5	rs3776060	149286598	A	0.2154	0.191	0.0545	0.000457316	0.191	0.054575	0.000465658
5	rs1112917	12246578	A	0.1804	-0.2021	0.05769	0.000459692	-0.2021	0.0577678	0.000467898
5	rs10044441	1106667	A	0.4176	-0.1579	0.04519	0.000475599	-0.15829	0.0452511	0.000468718
5	rs3764886	149569708	G	0.4644	0.1547	0.04417	0.000461126	0.1547	0.0442287	0.000469235
5	rs356072	173668305	G	0.03013	0.4551	0.13	0.000463917	0.4551	0.130176	0.000472205
5	rs142828844	127586640	C	0.02643	-0.4987	0.1425	0.000465871	-0.4987	0.142704	0.000474669
5	rs114992604	35050581	G	0.107	-0.2521	0.07205	0.000467078	-0.2521	0.0721476	0.000475441
5	rs115565909	35052508	C	0.107	-0.2521	0.07205	0.000467078	-0.2521	0.0721476	0.000475441
5	rs169285	6736587	C	0.3641	-0.1643	0.0462	0.000376147	-0.161585	0.0462646	0.000478301
5	rs377137	6740468	G	0.3641	-0.1643	0.0462	0.000376147	-0.161585	0.0462646	0.000478301
5	rs419128	6739791	A	0.3641	-0.1643	0.0462	0.000376147	-0.161585	0.0462646	0.000478301
5	rs72804798	152329436	T	0.1977	-0.1956	0.05593	0.000470119	-0.1956	0.0560057	0.000478522
5	rs541148203	177536521	T	0.133	-0.227	0.06493	0.00047216	-0.227	0.0650161	0.000480416
5	rs10478266	115315128	A	0.4112	0.1559	0.0446	0.000473147	0.1559	0.0446585	0.000481337
5	rs10073418	12330322	A	0.1518	-0.2175	0.06223	0.000473886	-0.2175	0.0623146	0.000482378
5	rs141199596	123855269	T	0.01572	-0.6638	0.19	0.000476404	-0.6638	0.190289	0.000485961
5	rs17500032	115638886	C	0.02084	0.5536	0.1585	0.000478084	0.5536	0.158721	0.000486869
5	rs16871039	35051232	T	0.1078	-0.2508	0.07181	0.000478432	-0.2508	0.0719069	0.000486934
5	rs139344924	77335015	T	0.01381	0.6976	0.1998	0.000480332	0.6976	0.200095	0.000489684
5	rs58300588	12327925	C	0.1521	-0.2169	0.06214	0.000482108	-0.2169	0.0622241	0.000490689
5	rs7728564	12340889	A	0.1521	-0.2169	0.06214	0.000482108	-0.2169	0.0622241	0.000490689
5	rs12515325	12342197	T	0.1521	-0.2169	0.06214	0.000482108	-0.2169	0.0622241	0.000490689
5	rs13159540	12343985	C	0.1521	-0.2169	0.06214	0.000482108	-0.2169	0.0622241	0.000490689
5	rs9293305	81849746	C	0.3991	0.1584	0.04539	0.000483463	0.1584	0.0454509	0.000491993
5	rs115190207	124519261	A	0.007383	0.9976	0.2858	0.000482022	0.9976	0.286265	0.000492355
5	rs79725894	149567642	T	0.06311	0.3209	0.09196	0.000483815	0.3209	0.0920849	0.000492453
5	rs36043973	172727534	A	0.02131	0.5534	0.1586	0.000484321	0.5534	0.158826	0.000493394
5	rs59546490	123905029	C	0.1949	-0.1971	0.05651	0.00048687	-0.1971	0.0565868	0.000495563
5	rs115682652	35055428	A	0.1038	-0.2553	0.07323	0.000489795	-0.2553	0.073329	0.000498485
5	rs17210119	12388784	G	0.1499	-0.218	0.06254	0.000490724	-0.218	0.0626245	0.000499418
5	rs35708330	12394740	T	0.1499	-0.218	0.06254	0.000490724	-0.218	0.0626245	0.000499418
5	rs35023099	12385289	T	0.1499	-0.218	0.06254	0.000490724	-0.218	0.0626245	0.000499418
5	rs35086429	12385440	A	0.1499	-0.218	0.06254	0.000490724	-0.218	0.0626245	0.000499418
5	rs11955624	12383210	A	0.1499	-0.218	0.06254	0.000490724	-0.218	0.0626245	0.000499418
5	rs13181463	12374377	G	0.1499	-0.218	0.06254	0.000490724	-0.218	0.0626245	0.000499418
5	rs330431	123277457	G	0.4058	0.1584	0.04546	0.000493275	0.1584	0.0455213	0.000501998
5	rs6894715	123927630	A	0.4523	0.1547	0.0444	0.000493547	0.1547	0.0444587	0.000502098
5	rs2907083	12300761	G	0.3366	0.1626	0.04668	0.000495291	0.1626	0.0467414	0.00050383
5	rs11743863	12368485	T	0.1502	-0.2176	0.06247	0.000495325	-0.2176	0.0625542	0.000504069
5	rs13162898	12396226	A	0.1502	-0.2177	0.06252	0.000497524	-0.2177	0.0626043	0.000506309
5	rs7728133	12400789	C	0.1502	-0.2177	0.06252	0.000497524	-0.2177	0.0626043	0.000506309
5	rs34936166	12404709	C	0.1502	-0.2177	0.06252	0.000497524	-0.2177	0.0626043	0.000506309
5	rs12187828	12398895	G	0.1502	-0.2177	0.06252	0.000497524	-0.2177	0.0626043	0.000506309
5	rs13155688	12400040	T	0.1502	-0.2177	0.06252	0.000497524	-0.2177	0.0626043	0.000506309
5	rs6554701	12397170	G	0.1502	-0.2177	0.06252	0.000497524	-0.2177	0.0626043	0.000506309
5	rs7705303	12409090	C	0.1502	-0.2177	0.06252	0.000497524	-0.2177	0.0626043	0.000506309
5	rs12518428	12407825	G	0.1502	-0.2177	0.06252	0.000497524	-0.2177	0.0626043	0.000506309
5	rs7736493	12407352	C	0.1502	-0.2177	0.06252	0.000497524	-0.2177	0.0626043	0.000506309
5	rs1024614	12403285	G	0.1502	-0.2177	0.06252	0.000497524	-0.2177	0.0626043	0.000506309
5	rs7717294	12407752	T	0.1502	-0.2177	0.06252	0.000497524	-0.2177	0.0626043	0.000506309
5	rs7713843	12402115	T	0.1502	-0.2177	0.06252	0.000497524	-0.2177	0.0626043	0.000506309
5	rs2966897	12290925	C	0.362	0.1607	0.04616	0.000498857	0.1607	0.0462214	0.000507537
5	rs79065905	149575686	A	0.04965	0.3589	0.1031	0.000499385	0.3589	0.10324	0.000508239
5	rs72728942	12504957	C	0.1427	-0.2222	0.06385	0.000501355	-0.2222	0.063936	0.000510183
5	rs17827071	12501257	A	0.1427	-0.2222	0.06385	0.000501355	-0.2222	0.063936	0.000510183
5	rs2652268	123257699	G	0.4045	0.1582	0.04551	0.00050865	0.1582	0.0455711	0.000517569
5	rs2436316	173667558	T	0.03156	0.4418	0.1271	0.000508946	0.4418	0.127269	0.000517776
5	rs2279656	6737576	A	0.3643	-0.1633	0.04618	0.000405984	-0.160516	0.0462438	0.00051834
5	rs274693	6734162	A	0.3643	-0.1633	0.04618	0.000405984	-0.160516	0.0462438	0.00051834
5	rs28696127	12394999	T	0.1492	-0.2176	0.06261	0.000509934	-0.2176	0.0626939	0.000518845
5	rs62382613	153985310	A	0.232	-0.1817	0.05231	0.000513673	-0.1817	0.0523786	0.000522446
5	rs114073589	88965946	A	0.005954	-1.196	0.3443	0.000513306	-1.196	0.34495	0.000525972
5	rs75405492	134406152	G	0.02036	0.5596	0.1612	0.000517629	0.5596	0.161424	0.000527009
5	rs1346565	77816976	C	0.4187	0.1571	0.04526	0.000518416	0.1571	0.0453206	0.000527445
5	rs62329683	1299087	T	0.1583	-0.2883	0.06087	2.1763e-06	-0.211544	0.0610268	0.000527458
5	rs1847052	81883470	C	0.2037	-0.1927	0.05554	0.000521289	-0.1927	0.0556145	0.000530386
5	rs2401064	12413354	A	0.1502	-0.2169	0.06252	0.000521836	-0.2169	0.0626036	0.000530913
5	rs4568365	12412666	C	0.1502	-0.2169	0.06252	0.000521836	-0.2169	0.0626036	0.000530913
5	rs78641611	115652747	C	0.02108	0.5464	0.1575	0.000521998	0.5464	0.157716	0.000531315
5	rs3776088	149573423	T	0.04787	0.364	0.105	0.000526955	0.364	0.105141	0.000536158
5	rs73091118	35052599	G	0.1072	-0.2492	0.07201	0.000538912	-0.2492	0.0721053	0.000548141
5	rs4552595	12334189	A	0.1519	-0.215	0.06214	0.000540317	-0.215	0.0622224	0.000549584
5	rs10072442	12342266	G	0.1519	-0.215	0.06214	0.000540317	-0.215	0.0622224	0.000549584
5	rs12188910	12348986	T	0.1508	-0.2156	0.06234	0.000543286	-0.2156	0.0624226	0.000552592
5	rs72785056	128682945	T	0.02417	-0.5174	0.1496	0.000543079	-0.5174	0.14981	0.000552952
5	rs6892402	12362718	T	0.1503	-0.2157	0.06239	0.000545648	-0.2157	0.0624725	0.000554971
5	rs10866494	12406934	C	0.1503	-0.2159	0.0625	0.000551519	-0.2159	0.0625828	0.000560943
5	rs1860409	149569440	T	0.06299	0.3178	0.09202	0.000553163	0.3178	0.0921421	0.000562624
5	rs6594370	108642367	A	0.2782	0.1706	0.04941	0.000554919	0.1706	0.0494743	0.000564217
5	rs188012407	123267146	G	0.4083	0.1571	0.0455	0.000554909	0.1571	0.0455604	0.000564397
5	rs1363663	123242001	T	0.3982	0.1572	0.04554	0.000556633	0.1572	0.0456	0.00056608
5	rs369491649	115486691	G	0.02382	0.5111	0.1481	0.000558417	0.5111	0.1483	0.000568136
5	rs274717	6721067	G	0.3575	-0.1625	0.04632	0.000451143	-0.159846	0.0463827	0.000568438
5	rs112141918	87957981	C	0.0106	0.7937	0.2302	0.000565023	0.7937	0.230539	0.000575707
5	rs72804801	152331031	A	0.1921	-0.1953	0.05666	0.000567109	-0.1953	0.0567346	0.000576701
5	rs13169203	12405488	C	0.1503	-0.2151	0.06244	0.000571256	-0.2151	0.0625221	0.000580889
5	rs11958685	12513115	A	0.1511	-0.2145	0.06235	0.000581163	-0.2145	0.0624319	0.000590924
5	rs146426722	121902030	T	0.009169	0.8671	0.252	0.000579841	0.8671	0.252383	0.000591132
5	rs150118125	149279748	G	0.2014	0.1929	0.05612	0.000587594	0.1929	0.0561947	0.000597585
5	rs2189766	12526936	C	0.1516	-0.214	0.06229	0.000591367	-0.214	0.0623716	0.000601251
5	rs10073709	12527575	G	0.1516	-0.214	0.06229	0.000591367	-0.214	0.0623716	0.000601251
5	rs12332155	12538109	G	0.1516	-0.214	0.06229	0.000591367	-0.214	0.0623716	0.000601251
5	rs12716091	12530880	C	0.1516	-0.214	0.06229	0.000591367	-0.214	0.0623716	0.000601251
5	rs75672099	118082025	G	0.0362	0.4102	0.1194	0.000591438	0.4102	0.119556	0.00060129
5	rs550371029	55332568	T	0.4812	-0.1541	0.04486	0.000592266	-0.1541	0.0449191	0.000602228
5	rs532816947	55332572	T	0.4812	-0.1541	0.04486	0.000592266	-0.1541	0.0449191	0.000602228
5	rs571887545	55332570	T	0.4812	-0.1541	0.04486	0.000592266	-0.1541	0.0449191	0.000602228
5	rs10474959	12549055	C	0.15	-0.2146	0.06252	0.00059804	-0.2146	0.0626016	0.000607987
5	rs77801733	143353984	T	0.1853	0.1951	0.05687	0.000602179	0.1951	0.0569426	0.000611967
5	rs77576740	149573055	A	0.04954	0.3545	0.1034	0.000607076	0.3545	0.103536	0.000617226
5	rs10060327	142477096	T	0.06918	0.3007	0.08771	0.000607277	0.3007	0.0878235	0.000617266
5	rs36008826	12349458	A	0.1506	-0.2137	0.06235	0.000609333	-0.2137	0.062431	0.000619384
5	rs7728084	12349744	T	0.1506	-0.2137	0.06235	0.000609333	-0.2137	0.062431	0.000619384
5	rs6895888	12250536	G	0.1792	-0.1986	0.05798	0.000614078	-0.1986	0.0580548	0.000624124
5	rs67598140	12226641	G	0.1792	-0.1986	0.05798	0.000614078	-0.1986	0.0580548	0.000624124
5	rs187295	6734326	T	0.3632	-0.1608	0.04617	0.000496234	-0.15815	0.0462316	0.000624297
5	rs1438673	110467499	C	0.1819	0.1967	0.05744	0.000616061	0.1967	0.0575135	0.000626058
5	rs13187874	12521653	G	0.1508	-0.2139	0.06249	0.00061946	-0.2139	0.0625714	0.000629681
5	rs274725	6717408	G	0.3573	-0.1611	0.04631	0.000503795	-0.15852	0.0463715	0.000629727
5	rs274683	6747950	A	0.3644	-0.1619	0.04631	0.00047228	-0.158513	0.0463727	0.000630261
5	rs79061870	115663966	G	0.02298	0.5153	0.1506	0.000622431	0.5153	0.1508	0.000632874
5	rs73263060	115660641	T	0.02298	0.5153	0.1506	0.000622431	0.5153	0.1508	0.000632874
5	rs146866492	164073407	A	0.01727	0.6022	0.176	0.000622559	0.6022	0.176241	0.000633345
5	rs11948306	33731503	G	0.3089	-0.1636	0.04783	0.000625182	-0.1636	0.0478907	0.000635224
5	rs3776087	149573365	A	0.3153	-0.1607	0.04703	0.000633227	-0.1607	0.0470882	0.000643129
5	rs11948151	35926341	T	0.2774	0.1693	0.04956	0.000635339	0.1693	0.0496233	0.000645574
5	rs114691020	143315305	G	0.1861	0.1928	0.05646	0.000638272	0.1928	0.0565306	0.000648339
5	rs537331421	76144636	T	0.00512	-1.295	0.3791	0.000635517	-1.295	0.37982	0.000650798
5	rs10045697	149283320	T	0.201	0.1915	0.05613	0.000645537	0.1915	0.0562034	0.000656171
5	rs1363664	123241745	G	0.3955	0.1556	0.04561	0.000645988	0.1556	0.0456686	0.000656444
5	rs4912898	142492923	C	0.07407	0.289	0.08473	0.000647644	0.289	0.0848378	0.000658013
5	rs11740100	142494199	T	0.07407	0.289	0.08473	0.000647644	0.289	0.0848378	0.000658013
5	rs2108845	142492210	T	0.07407	0.289	0.08473	0.000647644	0.289	0.0848378	0.000658013
5	rs115152428	35049996	T	0.106	-0.2471	0.07246	0.000649254	-0.2471	0.0725531	0.00065975
5	rs72785074	128693920	G	0.01953	-0.5685	0.1667	0.000648872	-0.5685	0.166929	0.000660099
5	rs111646006	81820788	C	0.005835	-1.19	0.3488	0.000645598	-1.19	0.349437	0.00066048
5	rs28822751	117685055	G	0.2245	0.1816	0.05326	0.000650372	0.1816	0.0533279	0.000660801
5	rs4957599	110386391	T	0.4406	0.1533	0.04499	0.000655792	0.1533	0.0450479	0.000666387
5	rs143497015	134289347	T	0.02262	0.5237	0.1537	0.000656121	0.5237	0.153907	0.000667221
5	rs1592981	12536870	C	0.1512	-0.212	0.06232	0.000669443	-0.212	0.0623998	0.000680176
5	rs6872248	12530064	G	0.1512	-0.212	0.06232	0.000669443	-0.212	0.0623998	0.000680176
5	rs1422924	12514787	T	0.1512	-0.212	0.06232	0.000669443	-0.212	0.0623998	0.000680176
5	rs12332697	12538138	T	0.1512	-0.212	0.06232	0.000669443	-0.212	0.0623998	0.000680176
5	rs10078508	12232771	A	0.1791	-0.1974	0.05803	0.000669709	-0.1974	0.0581038	0.000680372
5	rs10078440	12232713	A	0.1791	-0.1974	0.05803	0.000669709	-0.1974	0.0581038	0.000680372
5	rs575303748	17741658	T	0.01429	-0.6642	0.1954	0.000675879	-0.6642	0.19567	0.000687542
5	rs72767928	63248161	T	0.01203	0.7277	0.2141	0.000676626	0.7277	0.214399	0.000688451
5	rs35401377	40829781	G	0.1147	-0.2375	0.06989	0.000678315	-0.2375	0.0699788	0.00068909
5	rs11742793	35052774	C	0.1074	-0.2444	0.07194	0.000680604	-0.2444	0.0720314	0.000691407
5	rs1566039	6821914	A	0.3883	-0.1554	0.04601	0.000731409	-0.156289	0.0460685	0.000692483
5	rs9764071	12220159	G	0.1786	-0.1973	0.05811	0.000685572	-0.1973	0.0581836	0.000696411
5	rs7444283	117687816	C	0.2329	0.1776	0.05232	0.000687552	0.1776	0.0523854	0.000698272
5	rs6866914	142480145	A	0.06906	0.2978	0.08776	0.000690445	0.2978	0.087871	0.00070133
5	rs7727022	149573946	C	0.4734	0.1505	0.0444	0.000699846	0.1505	0.0444556	0.000710747
5	rs62390657	166294121	T	0.1896	-0.1952	0.05762	0.000704781	-0.1952	0.0576948	0.000716153
5	rs11959440	6802012	C	0.3684	0.1606	0.04642	0.000540746	0.157132	0.046482	0.000723596
5	rs2054186	6800397	C	0.3684	0.1606	0.04642	0.000540746	0.157132	0.046482	0.000723596
5	rs541716668	23820609	A	0.006668	-1.064	0.3143	0.000711003	-1.064	0.314823	0.000725709
5	rs73264968	115669668	T	0.02239	0.5152	0.1523	0.000717516	0.5152	0.152496	0.00072897
5	rs4921095	115676035	T	0.02239	0.5152	0.1523	0.000717516	0.5152	0.152496	0.00072897
5	rs11948686	115674152	G	0.02239	0.5152	0.1523	0.000717516	0.5152	0.152496	0.00072897
5	rs4920914	115673385	A	0.02239	0.5152	0.1523	0.000717516	0.5152	0.152496	0.00072897
5	rs80115173	143339822	G	0.1902	0.1902	0.05623	0.000718199	0.1902	0.0562995	0.000729189
5	rs75429090	143349624	T	0.1902	0.1902	0.05623	0.000718199	0.1902	0.0562995	0.000729189
5	rs75350675	143339914	T	0.1902	0.1902	0.05623	0.000718199	0.1902	0.0562995	0.000729189
5	rs75773864	143350385	T	0.1902	0.1902	0.05623	0.000718199	0.1902	0.0562995	0.000729189
5	rs274674	6755460	T	0.3538	-0.1615	0.04674	0.000549712	-0.158098	0.046802	0.000730087
5	rs274678	6752385	A	0.3538	-0.1615	0.04674	0.000549712	-0.158098	0.046802	0.000730087
5	rs61942078	123270365	C	0.4047	0.1532	0.04532	0.000723788	0.1532	0.0453768	0.000735014
5	rs76035224	134383984	C	0.0206	0.5396	0.1598	0.000733554	0.5396	0.160008	0.000745351
5	rs12656543	143138379	T	0.2608	0.172	0.05095	0.000735857	0.172	0.0510144	0.000747337
5	rs201857317	1307632	G	0.48	-0.02531	0.04409	0.565932	-0.148633	0.0440865	0.000747866
5	rs72830278	149284953	T	0.2008	0.1893	0.05613	0.000744815	0.1893	0.0562015	0.000756508
5	rs3776058	149285384	T	0.2008	0.1893	0.05613	0.000744815	0.1893	0.0562015	0.000756508
5	rs73796352	149566638	A	0.0493	0.3504	0.1039	0.000744962	0.3504	0.104032	0.000756666
5	rs2240782	149562996	A	0.0493	0.3504	0.1039	0.000744962	0.3504	0.104032	0.000756666
5	rs76418785	149570186	A	0.0493	0.3504	0.1039	0.000744962	0.3504	0.104032	0.000756666
5	rs4519896	6801104	T	0.369	0.16	0.04642	0.000567289	0.156548	0.0464816	0.000757266
5	rs546947901	148261886	A	0.01262	-0.719	0.2132	0.000745107	-0.719	0.213504	0.000758222
5	rs224888	81753836	C	0.4201	0.1528	0.04534	0.000751429	0.1528	0.0453971	0.000763079
5	rs138457698	165343494	T	0.005477	-1.218	0.3613	0.000748525	-1.218	0.361947	0.000765077
5	rs11133703	12240433	A	0.1787	-0.1957	0.0581	0.000756249	-0.1957	0.0581723	0.000767822
5	rs6869435	178194562	T	0.1705	0.1972	0.05855	0.000756987	0.1972	0.0586213	0.000768318
5	rs57265255	167888613	A	0.1759	0.1957	0.05811	0.000757841	0.1957	0.0581815	0.00076929
5	rs60203893	143279698	C	0.3123	0.1601	0.0476	0.000769761	0.1601	0.047658	0.000781261
5	rs72713502	1377186	C	0.2143	-0.2292	0.05426	2.39891e-05	-0.182637	0.0543702	0.000781834
5	rs980291	85387452	C	0.2916	-0.1645	0.04895	0.000777813	-0.1645	0.0490106	0.000789592
5	rs554813823	60039220	A	0.006192	1.043	0.3103	0.000775868	1.043	0.31076	0.000789968
5	rs7729716	117948148	C	0.1946	-0.1873	0.05575	0.000780437	-0.1873	0.0558179	0.000792055
5	rs10515856	162808982	G	0.3722	0.1544	0.04596	0.000780998	0.1544	0.0460167	0.000792776
5	rs1847053	81883162	T	0.3813	0.1547	0.04605	0.000781142	0.1547	0.0461076	0.000793083
5	rs60052990	115663543	G	0.02286	0.5066	0.1508	0.000781073	0.5066	0.150991	0.000793198
5	rs6893952	115668262	G	0.02286	0.5066	0.1508	0.000781073	0.5066	0.150991	0.000793198
5	rs77180172	124513608	T	0.007859	0.9205	0.274	0.000780867	0.9205	0.274401	0.000794855
5	rs10068725	152035663	T	0.3812	-0.1553	0.04628	0.000791755	-0.1553	0.0463383	0.000803924
5	rs11749748	12186572	A	0.1852	-0.1923	0.05731	0.000792402	-0.1923	0.0573808	0.000804344
5	rs114945648	165363201	C	0.006906	-1.02	0.3039	0.000789736	-1.02	0.30438	0.000804996
5	rs11956100	6802179	T	0.3601	0.1612	0.04667	0.000552258	0.156601	0.0467322	0.000805135
5	rs11960852	6802289	C	0.3601	0.1612	0.04667	0.000552258	0.156601	0.0467322	0.000805135
5	rs7713218	1283312	G	0.4513	-0.1638	0.04579	0.000347294	-0.153583	0.0458582	0.000810754
5	rs2398614	142493705	G	0.07335	0.2855	0.08515	0.000799677	0.2855	0.0852544	0.000811623
5	rs4921015	117671662	T	0.2103	0.1835	0.05475	0.000803465	0.1835	0.0548178	0.000815571
5	rs905219	81882182	A	0.3721	0.1548	0.04619	0.000804114	0.1548	0.0462472	0.000816242
5	rs36092046	6799148	A	0.3689	0.1591	0.04642	0.000609386	0.155576	0.0464808	0.000816601
5	rs34118176	12241013	A	0.1786	-0.1947	0.0581	0.000804858	-0.1947	0.0581715	0.000816913
5	rs58749632	149283025	A	0.2012	0.1879	0.05607	0.000804714	0.1879	0.0561404	0.000817015
5	rs2255981	123247587	C	0.4122	0.1523	0.04545	0.000805392	0.1523	0.0455065	0.000817583
5	rs57559672	12430200	C	0.1621	-0.2031	0.06062	0.000807009	-0.2031	0.0606952	0.000819182
5	rs12189193	12432557	G	0.1621	-0.2031	0.06062	0.000807009	-0.2031	0.0606952	0.000819182
5	rs7717443	1283486	C	0.4567	-0.1651	0.04565	0.000298442	-0.152987	0.0457193	0.000819186
5	rs1501780	18805015	C	0.201	0.1854	0.05534	0.000807536	0.1854	0.0554076	0.000819535
5	rs78160493	125890309	C	0.006787	-1.045	0.3118	0.000803729	-1.045	0.312308	0.000819707
5	rs10074614	170637472	T	0.3209	0.1589	0.04744	0.000809593	0.1589	0.0474978	0.000821578
5	rs79782773	143303681	C	0.1869	0.1889	0.05642	0.000813666	0.1889	0.0564877	0.000825526
5	rs11743981	123919931	T	0.4507	0.1479	0.04418	0.000814944	0.1479	0.0442329	0.000826803
5	rs2652245	123323746	A	0.4053	0.1522	0.04547	0.000816141	0.1522	0.0455262	0.000828385
5	rs13170004	6799276	T	0.3691	0.1587	0.0464	0.000625616	0.155322	0.0464605	0.000828497
5	rs2054185	6800254	T	0.3691	0.1587	0.0464	0.000625616	0.155322	0.0464605	0.000828497
5	rs34016601	6799937	A	0.3691	0.1587	0.0464	0.000625616	0.155322	0.0464605	0.000828497
5	rs35376872	6799117	G	0.3691	0.1587	0.0464	0.000625616	0.155322	0.0464605	0.000828497
5	rs13183370	6799226	T	0.3691	0.1587	0.0464	0.000625616	0.155322	0.0464605	0.000828497
5	rs560387767	31436905	A	0.00512	1.274	0.3804	0.000810727	1.274	0.381097	0.000828824
5	rs6556752	163869843	C	0.0462	-0.3593	0.1074	0.000821528	-0.3593	0.107535	0.000834074
5	rs6865670	162772471	T	0.3489	0.1565	0.04681	0.000827875	0.1565	0.0468676	0.000840222
5	rs6884297	12269383	C	0.1835	-0.1911	0.05719	0.00083329	-0.1911	0.0572592	0.000845496
5	rs10061965	26310818	C	0.07276	0.2858	0.08556	0.000836741	0.2858	0.0856643	0.000849076
5	rs10061914	26310776	C	0.07276	0.2858	0.08556	0.000836741	0.2858	0.0856643	0.000849076
5	rs1860408	149569324	A	0.4611	0.1477	0.04422	0.000837429	0.1477	0.044273	0.00084957
5	rs11950647	35830357	C	0.2671	0.1675	0.05015	0.000837844	0.1675	0.0502109	0.000850151
5	rs6882708	31892766	T	0.2808	-0.1672	0.05007	0.000839823	-0.1672	0.0501325	0.000852501
5	rs10079550	123928104	C	0.4507	-0.1501	0.045	0.000851291	-0.1501	0.0450555	0.000863957
5	rs13189560	28273018	T	0.09347	-0.2559	0.07672	0.000851444	-0.2559	0.0768141	0.000864045
5	rs564819539	179522997	T	0.01036	0.7739	0.2322	0.00085945	0.7739	0.232515	0.000873515
5	rs188787273	179521754	T	0.01036	0.7739	0.2322	0.00085945	0.7739	0.232515	0.000873515
5	rs375361023	179518411	C	0.01036	0.7739	0.2322	0.00085945	0.7739	0.232515	0.000873515
5	rs275481	6831658	A	0.2642	0.173	0.05068	0.000641164	0.168882	0.0507455	0.000874657
5	rs10463230	149559937	G	0.04727	0.3532	0.106	0.000862009	0.3532	0.106132	0.0008749
5	rs77496588	149559274	A	0.04727	0.3532	0.106	0.000862009	0.3532	0.106132	0.0008749
5	rs150613071	61640602	C	0.04453	-0.3604	0.1082	0.000865754	-0.3604	0.108332	0.000878478
5	rs113914139	63817146	A	0.009764	0.7981	0.2396	0.000865445	0.7981	0.239926	0.000879632
5	rs758590	149570547	C	0.4633	0.1472	0.0442	0.000867472	0.1472	0.0442526	0.000879896
5	rs75931744	149566700	T	0.04894	0.3466	0.1041	0.000870049	0.3466	0.104229	0.000882977
5	rs11747937	170633567	A	0.3208	0.1578	0.04743	0.000877838	0.1578	0.0474869	0.000890472
5	rs59024138	143337732	C	0.188	0.1875	0.05636	0.000878407	0.1875	0.0564268	0.00089091
5	rs11249571	178207227	T	0.2738	-0.1667	0.05011	0.000878868	-0.1667	0.0501712	0.000891749
5	rs2134181	123245996	G	0.4119	0.1511	0.04544	0.000883348	0.1511	0.0454955	0.000896296
5	rs2968095	12196488	C	0.3503	0.154	0.04636	0.000894294	0.154	0.0464153	0.000907057
5	rs10068791	152035707	A	0.3718	-0.1543	0.04645	0.000894223	-0.1543	0.0465071	0.000907374
5	rs578009225	19595711	A	0.008454	-0.8728	0.2627	0.000892399	-0.8728	0.263071	0.000907492
5	rs142902726	33782215	C	0.03679	0.3955	0.1191	0.000897795	0.3955	0.119246	0.000910946
5	rs76570864	115475903	C	0.02358	0.4931	0.1485	0.000898439	0.4931	0.148684	0.00091173
5	rs2968094	12196440	G	0.3497	0.154	0.0464	0.000903516	0.154	0.0464553	0.000916377
5	rs2398609	142480616	T	0.07407	0.2811	0.0847	0.000904142	0.2811	0.0848014	0.000917072
5	rs4702879	12450794	C	0.1565	-0.2045	0.06162	0.000904286	-0.2045	0.0616951	0.000917462
5	rs10066395	123920736	C	0.4517	0.1466	0.04421	0.000913185	0.1466	0.044262	0.000925988
5	rs1113173	12263385	G	0.3408	0.1541	0.04649	0.000917444	0.1541	0.0465448	0.000930326
5	rs75893343	143332386	T	0.1875	0.1867	0.05633	0.000918409	0.1867	0.056396	0.000931242
5	rs117763931	143325322	A	0.1875	0.1867	0.05633	0.000918409	0.1867	0.056396	0.000931242
5	rs150543080	143321824	T	0.1875	0.1867	0.05633	0.000918409	0.1867	0.056396	0.000931242
5	rs146997341	168233922	G	0.02155	0.5207	0.1571	0.000918238	0.5207	0.157298	0.000932059
5	rs11739259	12069482	A	0.1638	-0.1977	0.05966	0.000920445	-0.1977	0.0597305	0.000933407
5	rs13180055	149571033	G	0.4602	0.1469	0.04433	0.000920429	0.1469	0.0443825	0.000933409
5	rs72804800	152330518	T	0.1947	-0.1864	0.05626	0.000922387	-0.1864	0.0563277	0.000935602
5	rs13174387	162772271	T	0.3478	0.1551	0.04682	0.000924044	0.1551	0.0468764	0.0009373
5	rs310911	23156239	G	0.3053	0.1598	0.04824	0.000924319	0.1598	0.0482977	0.000937479
5	rs117080910	93901429	C	0.04322	0.3647	0.1101	0.000924849	0.3647	0.110234	0.000938221
5	rs147963976	114117419	C	0.01584	0.6098	0.1842	0.000931188	0.6098	0.184436	0.000945367
5	rs139034262	114102623	T	0.01584	0.6098	0.1842	0.000931188	0.6098	0.184436	0.000945367
5	rs246639	142463900	G	0.06121	0.3099	0.09362	0.000932326	0.3099	0.0937341	0.000945833
5	rs2567822	121062250	T	0.1157	-0.2312	0.06986	0.000934707	-0.2312	0.0699443	0.00094812
5	rs310912	23156080	G	0.3054	0.1596	0.04824	0.000938114	0.1596	0.0482975	0.000951404
5	rs11133697	12108836	G	0.1828	-0.1898	0.05737	0.000938477	-0.1898	0.0574381	0.000951717
5	rs7730088	152028536	G	0.4106	-0.1501	0.04538	0.000940909	-0.1501	0.0454346	0.000954354
5	rs10045344	12109500	G	0.1754	-0.1918	0.05802	0.000947203	-0.1918	0.0580881	0.000960393
5	rs13165881	117949380	C	0.2004	-0.1812	0.05483	0.000950577	-0.1812	0.0548937	0.000963657
5	rs572092584	171072479	T	0.006192	-1.051	0.318	0.000949657	-1.051	0.318477	0.000966577
5	rs73255152	115507795	C	0.02298	0.4965	0.1503	0.000955223	0.4965	0.150484	0.000969043
5	rs58244621	115575988	A	0.02298	0.4965	0.1503	0.000955223	0.4965	0.150484	0.000969043
5	rs17139198	115563576	T	0.02298	0.4965	0.1503	0.000955223	0.4965	0.150484	0.000969043
5	rs73257269	115533341	T	0.02298	0.4965	0.1503	0.000955223	0.4965	0.150484	0.000969043
5	rs6859442	115533633	T	0.02298	0.4965	0.1503	0.000955223	0.4965	0.150484	0.000969043
5	rs368706153	115587734	C	0.02298	0.4965	0.1503	0.000955223	0.4965	0.150484	0.000969043
5	rs11958276	115582267	G	0.02298	0.4965	0.1503	0.000955223	0.4965	0.150484	0.000969043
5	rs7704082	115539606	G	0.02298	0.4965	0.1503	0.000955223	0.4965	0.150484	0.000969043
5	rs6893543	115590896	T	0.02298	0.4965	0.1503	0.000955223	0.4965	0.150484	0.000969043
5	rs78271477	115503413	T	0.02298	0.4965	0.1503	0.000955223	0.4965	0.150484	0.000969043
5	rs73780898	115569418	A	0.02298	0.4965	0.1503	0.000955223	0.4965	0.150484	0.000969043
5	rs56327109	115539401	G	0.02298	0.4965	0.1503	0.000955223	0.4965	0.150484	0.000969043
5	rs4920909	115592567	A	0.02298	0.4965	0.1503	0.000955223	0.4965	0.150484	0.000969043
5	rs73780855	115489056	A	0.02298	0.4965	0.1503	0.000955223	0.4965	0.150484	0.000969043
5	rs57999994	115581773	T	0.02298	0.4965	0.1503	0.000955223	0.4965	0.150484	0.000969043
5	rs143961341	115506280	G	0.02298	0.4965	0.1503	0.000955223	0.4965	0.150484	0.000969043
5	rs7701174	115609347	A	0.02298	0.4965	0.1503	0.000955223	0.4965	0.150484	0.000969043
5	rs73261067	115619702	G	0.02298	0.4965	0.1503	0.000955223	0.4965	0.150484	0.000969043
5	rs56252845	115533312	T	0.02298	0.4965	0.1503	0.000955223	0.4965	0.150484	0.000969043
5	rs75972150	78077070	T	0.01631	0.5999	0.1816	0.000955152	0.5999	0.181831	0.000969573
5	rs193301684	113687322	T	0.008573	0.8498	0.2574	0.000961775	0.8498	0.257749	0.0009772
5	rs4129406	12091640	T	0.1949	-0.1855	0.05621	0.000966419	-0.1855	0.056277	0.000980029
5	rs12658872	170682540	C	0.3214	0.1568	0.04752	0.000968009	0.1568	0.0475762	0.000981543
5	rs17096981	140578500	G	0.005835	1.058	0.3206	0.000966633	1.058	0.321059	0.000983027
5	rs13186063	162826613	C	0.3404	0.1549	0.04695	0.00096942	0.1549	0.0470058	0.000983033
5	rs11742869	162826219	C	0.3404	0.1549	0.04695	0.00096942	0.1549	0.0470058	0.000983033
5	rs32288	12172284	C	0.3502	0.153	0.04638	0.000970867	0.153	0.0464345	0.000984344
5	rs72740224	12178201	A	0.3502	0.153	0.04638	0.000970867	0.153	0.0464345	0.000984344
5	rs55702251	115703328	A	0.02405	0.4842	0.1468	0.000972496	0.4842	0.146978	0.00098644
5	rs17139556	115698120	G	0.02429	0.4818	0.1461	0.000974659	0.4818	0.146277	0.000988625
5	rs1810080	169672510	A	0.2545	-0.1688	0.05119	0.000975431	-0.1688	0.051251	0.000989161
5	rs5012214	122778314	T	0.4131	0.1485	0.04505	0.000979543	0.1485	0.0451031	0.000993169
5	rs1708598	104205992	A	0.3177	0.159	0.04825	0.000983038	0.159	0.0483083	0.000997047
5	rs2907085	12288591	G	0.3407	0.1532	0.0465	0.000985536	0.1532	0.0465541	0.000999038
5	rs11167585	152029577	C	0.4077	-0.15	0.04553	0.00098586	-0.15	0.0455846	0.000999782
5	rs6453204	75439200	A	0.07549	0.2766	0.08396	0.000986229	0.2766	0.0840589	0.000999913
5	rs13355953	149292875	A	0.2229	0.1784	0.05415	0.000985786	0.1784	0.0542158	0.000999913
5	rs7701108	12294101	C	0.1799	-0.1902	0.05774	0.000987455	-0.1902	0.057808	0.00100115
5	rs62329699	1331685	C	0.1937	-0.2757	0.05596	8.36157e-07	-0.18458	0.0561151	0.00100433
5	rs3861854	141300369	G	0.05108	0.3303	0.1003	0.00099082	0.3303	0.100417	0.00100442
5	rs975981	142477900	G	0.1166	0.2272	0.06901	0.000993799	0.2272	0.0690909	0.00100751
5	rs34162967	152033878	A	0.407	-0.1499	0.04553	0.000993593	-0.1499	0.0455844	0.00100758
5	rs13357460	81919731	G	0.306	-0.161	0.04892	0.000998009	-0.161	0.0489794	0.00101226
5	rs330449	123282397	G	0.4077	0.1496	0.04546	0.000999011	0.1496	0.0455142	0.00101301
5	rs76306289	94081895	A	0.01679	-0.5873	0.1785	0.00100118	-0.5873	0.178724	0.00101596
5	rs145629416	94080436	A	0.01679	-0.5873	0.1785	0.00100118	-0.5873	0.178724	0.00101596
5	rs6897571	12268310	T	0.2167	-0.1761	0.05353	0.00100279	-0.1761	0.0535921	0.00101646
5	rs6893166	143277401	T	0.2024	0.1812	0.05508	0.00100273	0.1812	0.0551444	0.0010165
5	rs12655008	151999029	C	0.4932	0.1452	0.04414	0.00100354	0.1452	0.0441913	0.00101724
5	rs7735350	12192947	C	0.1893	-0.1871	0.05688	0.00100408	-0.1871	0.0569474	0.00101805
5	rs34965743	12199562	A	0.1893	-0.1871	0.05688	0.00100408	-0.1871	0.0569474	0.00101805
5	rs6452466	81888493	A	0.3812	0.1515	0.04606	0.00100477	0.1515	0.046115	0.00101886
5	rs115041412	113816520	T	0.01739	0.5733	0.1743	0.00100488	0.5733	0.174516	0.0010195
5	rs743678	131411009	G	0.01203	0.6941	0.2111	0.00100896	0.6941	0.211367	0.00102392
5	rs173673	12175491	A	0.3498	0.1525	0.04639	0.00101136	0.1525	0.0464441	0.0010252
5	rs72740225	12178323	G	0.3507	0.1524	0.04636	0.00101147	0.1524	0.046414	0.00102531
5	rs274661	6704848	T	0.3677	-0.1542	0.04597	0.000795484	-0.151089	0.0460263	0.00102831
5	rs1846987	123263216	C	0.4091	0.1496	0.04554	0.00101974	0.1496	0.0455943	0.00103399
5	rs7713774	80660945	C	0.301	-0.1588	0.04835	0.00102205	-0.1588	0.0484065	0.00103605
5	rs2240785	149581584	C	0.05037	0.3383	0.103	0.00102176	0.3383	0.103124	0.0010362
5	rs2455193	28293328	G	0.2616	-0.1661	0.05059	0.00102615	-0.1661	0.0506494	0.00104026
5	rs2468477	28292827	G	0.2616	-0.1661	0.05059	0.00102615	-0.1661	0.0506494	0.00104026
5	rs4571489	174188921	G	0.1024	-0.2483	0.07563	0.00102676	-0.2483	0.0757245	0.00104178
5	rs4866344	33736313	A	0.3041	-0.1581	0.04816	0.00102779	-0.1581	0.0482161	0.00104181
5	rs10941084	33736909	A	0.3041	-0.1581	0.04816	0.00102779	-0.1581	0.0482161	0.00104181
5	rs523566	81764535	C	0.422	0.1487	0.0453	0.00102869	0.1487	0.0453538	0.001043
5	rs7715403	128692026	A	0.02429	-0.4875	0.1486	0.0010358	-0.4875	0.148784	0.00105083
5	rs72785071	128691373	G	0.02429	-0.4875	0.1486	0.0010358	-0.4875	0.148784	0.00105083
5	rs7727346	128687543	C	0.02429	-0.4875	0.1486	0.0010358	-0.4875	0.148784	0.00105083
5	rs10052986	12265132	A	0.1789	-0.1899	0.05789	0.00103675	-0.1899	0.0579576	0.00105089
5	rs13355735	12266441	C	0.1789	-0.1899	0.05789	0.00103675	-0.1899	0.0579576	0.00105089
5	rs4444968	12265693	T	0.1789	-0.1899	0.05789	0.00103675	-0.1899	0.0579576	0.00105089
5	rs10078354	170623640	G	0.321	0.1555	0.04741	0.00103844	0.1555	0.0474651	0.00105253
5	rs11133713	12437265	C	0.1625	-0.1985	0.06056	0.00104641	-0.1985	0.0606315	0.00106084
5	rs32331	12138716	C	0.3491	0.152	0.04638	0.00104814	0.152	0.0464336	0.00106229
5	rs1975013	92931811	A	0.006073	-1.1	0.3355	0.00104291	-1.1	0.33604	0.00106255
5	rs11135257	162821462	G	0.3672	0.1512	0.04614	0.00104923	0.1512	0.046194	0.00106355
5	rs117070452	109270140	G	0.005358	1.123	0.3426	0.00104592	1.123	0.343108	0.00106402
5	rs7705979	115698022	T	0.02453	0.4761	0.1453	0.00105039	0.4761	0.145474	0.00106503
5	rs2130488	143274904	G	0.4465	0.1478	0.04511	0.00105126	0.1478	0.0451636	0.00106585
5	rs2968119	12144185	C	0.3489	0.1519	0.04637	0.00105354	0.1519	0.0464235	0.00106772
5	rs36034619	81767500	C	0.422	0.1483	0.04527	0.00105326	0.1483	0.0453235	0.00106777
5	rs78098983	53965817	A	0.01834	-0.5644	0.1723	0.00105407	-0.5644	0.172518	0.0010696
5	rs10052133	12269686	G	0.3406	0.1522	0.0465	0.00106368	0.1522	0.0465533	0.00107786
5	rs6554687	12271996	G	0.3406	0.1522	0.0465	0.00106368	0.1522	0.0465533	0.00107786
5	rs73768121	81055984	G	0.03679	-0.3941	0.1204	0.00106316	-0.3941	0.120546	0.00107817
5	rs2964213	151969708	G	0.4946	0.1444	0.04414	0.00107013	0.1444	0.0441907	0.00108441
5	rs2964214	151968031	C	0.4946	0.1444	0.04414	0.00107013	0.1444	0.0441907	0.00108441
5	rs76241163	151970516	G	0.4946	0.1444	0.04414	0.00107013	0.1444	0.0441907	0.00108441
5	rs62330975	2334381	A	0.3896	0.1469	0.04565	0.00129105	0.149303	0.0457014	0.00108726
5	rs11953465	151960536	G	0.4111	-0.1479	0.04522	0.0010729	-0.1479	0.0452727	0.00108745
5	rs173675	12151837	C	0.4077	0.1484	0.04538	0.00107486	0.1484	0.0454331	0.00108948
5	rs528651478	19662344	T	0.008097	-0.879	0.2688	0.00107514	-0.879	0.269167	0.00109222
5	rs144165801	3407985	G	0.03298	-0.4131	0.1268	0.00112245	-0.414543	0.126952	0.00109328
5	rs1423478	33723821	A	0.3641	-0.1502	0.04596	0.00108288	-0.1502	0.0460129	0.00109733
5	rs969806	12179005	G	0.3503	0.1515	0.04636	0.00108347	0.1515	0.0464133	0.00109793
5	rs561526307	12186784	C	0.3503	0.1515	0.04636	0.00108347	0.1515	0.0464133	0.00109793
5	rs528714499	12186787	T	0.3503	0.1515	0.04636	0.00108347	0.1515	0.0464133	0.00109793
5	rs115368363	12186791	T	0.3503	0.1515	0.04636	0.00108347	0.1515	0.0464133	0.00109793
5	rs547191300	12186788	C	0.3503	0.1515	0.04636	0.00108347	0.1515	0.0464133	0.00109793
5	rs1562245	33751919	C	0.2817	-0.1594	0.04878	0.00108413	-0.1594	0.0488352	0.00109836
5	rs274662	6704860	A	0.3676	-0.1535	0.04599	0.000844803	-0.150287	0.0460457	0.00109907
5	rs6885111	152027557	C	0.4076	-0.1488	0.04554	0.00108518	-0.1488	0.0455936	0.0011
5	rs56025110	152035324	C	0.4076	-0.1488	0.04554	0.00108518	-0.1488	0.0455936	0.0011
5	rs12518097	152030041	C	0.4076	-0.1488	0.04554	0.00108518	-0.1488	0.0455936	0.0011
5	rs6886482	152031320	C	0.4076	-0.1488	0.04554	0.00108518	-0.1488	0.0455936	0.0011
5	rs4618416	152028995	A	0.4076	-0.1488	0.04554	0.00108518	-0.1488	0.0455936	0.0011
5	rs6869035	152028258	T	0.4076	-0.1488	0.04554	0.00108518	-0.1488	0.0455936	0.0011
5	rs375295391	152034843	C	0.4076	-0.1488	0.04554	0.00108518	-0.1488	0.0455936	0.0011
5	rs35192411	152034082	A	0.4076	-0.1488	0.04554	0.00108518	-0.1488	0.0455936	0.0011
5	rs6869129	152028136	A	0.4076	-0.1488	0.04554	0.00108518	-0.1488	0.0455936	0.0011
5	rs7731459	152032506	T	0.4076	-0.1488	0.04554	0.00108518	-0.1488	0.0455936	0.0011
5	rs6885419	152027678	C	0.4076	-0.1488	0.04554	0.00108518	-0.1488	0.0455936	0.0011
5	rs6868043	152031752	C	0.4076	-0.1488	0.04554	0.00108518	-0.1488	0.0455936	0.0011
5	rs10068986	152035826	C	0.4076	-0.1488	0.04554	0.00108518	-0.1488	0.0455936	0.0011
5	rs184162437	152036267	C	0.4076	-0.1488	0.04554	0.00108518	-0.1488	0.0455936	0.0011
5	rs6873698	152039420	T	0.4076	-0.1488	0.04554	0.00108518	-0.1488	0.0455936	0.0011
5	rs4391148	152026986	C	0.4076	-0.1488	0.04554	0.00108518	-0.1488	0.0455936	0.0011
5	rs6895232	152039421	A	0.4076	-0.1488	0.04554	0.00108518	-0.1488	0.0455936	0.0011
5	rs62395612	152034896	C	0.4076	-0.1488	0.04554	0.00108518	-0.1488	0.0455936	0.0011
5	rs4958571	152030714	T	0.4076	-0.1488	0.04554	0.00108518	-0.1488	0.0455936	0.0011
5	rs12515178	152039638	A	0.4076	-0.1488	0.04554	0.00108518	-0.1488	0.0455936	0.0011
5	rs4958324	152022385	C	0.4076	-0.1488	0.04554	0.00108518	-0.1488	0.0455936	0.0011
5	rs4958572	152031109	T	0.4076	-0.1488	0.04554	0.00108518	-0.1488	0.0455936	0.0011
5	rs6863717	152027165	C	0.4076	-0.1488	0.04554	0.00108518	-0.1488	0.0455936	0.0011
5	rs55881152	152035307	A	0.4076	-0.1488	0.04554	0.00108518	-0.1488	0.0455936	0.0011
5	rs35230338	152033773	C	0.4076	-0.1488	0.04554	0.00108518	-0.1488	0.0455936	0.0011
5	rs10056328	152024369	G	0.4076	-0.1488	0.04554	0.00108518	-0.1488	0.0455936	0.0011
5	rs67479936	12302580	T	0.1789	-0.1891	0.05788	0.00108654	-0.1891	0.0579469	0.00110111
5	rs57067978	115705606	C	0.02453	0.475	0.1454	0.00108751	0.475	0.145573	0.00110251
5	rs357182	163955703	T	0.0356	-0.3989	0.1222	0.00109727	-0.3989	0.122347	0.00111255
5	rs4563628	12270945	C	0.1798	-0.1884	0.05774	0.00110277	-0.1884	0.0578065	0.00111747
5	rs11741576	12294219	C	0.1798	-0.1884	0.05774	0.00110277	-0.1884	0.0578065	0.00111747
5	rs138207695	127563730	T	0.02917	-0.4414	0.1353	0.00110481	-0.4414	0.135464	0.00112033
5	rs224883	81751099	C	0.4214	0.1477	0.04528	0.00110658	0.1477	0.045333	0.00112156
5	rs60826828	149580260	A	0.04977	0.3376	0.1035	0.00110693	0.3376	0.103623	0.00112212
5	rs1862407	143138340	T	0.2589	0.1666	0.05108	0.00110805	0.1666	0.0511399	0.00112306
5	rs4580760	75440355	A	0.07538	0.2738	0.08399	0.00111447	0.2738	0.0840866	0.00112927
5	rs10052127	75442075	A	0.07538	0.2738	0.08399	0.00111447	0.2738	0.0840866	0.00112927
5	rs10051982	75441876	A	0.07538	0.2738	0.08399	0.00111447	0.2738	0.0840866	0.00112927
5	rs75208263	123342909	T	0.008573	-0.8531	0.2617	0.00111475	-0.8531	0.262056	0.0011323
5	rs10058923	142477372	A	0.1165	0.2249	0.06902	0.00112012	0.2249	0.0690991	0.00113493
5	rs4377712	33725681	G	0.3076	-0.1561	0.04791	0.00112124	-0.1561	0.0479647	0.00113602
5	rs4912649	142481124	A	0.07276	0.2791	0.08566	0.00112109	0.2791	0.0857591	0.00113605
5	rs10044789	142482877	G	0.07276	0.2791	0.08566	0.00112109	0.2791	0.0857591	0.00113605
5	rs2968126	12167406	T	0.3497	0.151	0.04636	0.0011255	0.151	0.0464129	0.0011403
5	rs17795596	58722921	T	0.07585	0.2747	0.08434	0.00112575	0.2747	0.0844382	0.00114086
5	rs6867532	81047813	T	0.04632	-0.3436	0.1055	0.00112647	-0.3436	0.105621	0.00114137
5	rs112316222	141078066	T	0.005239	-1.153	0.3539	0.00112207	-1.153	0.35444	0.00114185
5	rs32332	12142943	G	0.3494	0.1509	0.04634	0.00112848	0.1509	0.0463928	0.00114329
5	rs2961761	151953547	A	0.4969	0.1437	0.04413	0.00112879	0.1437	0.0441801	0.00114357
5	rs2964218	151957849	A	0.4969	0.1437	0.04413	0.00112879	0.1437	0.0441801	0.00114357
5	rs330452	123284918	C	0.3995	0.1477	0.04536	0.00112925	0.1477	0.0454122	0.00114424
5	rs371960267	179491524	G	0.007264	0.9233	0.2835	0.0011268	0.9233	0.283884	0.00114439
5	rs142213373	141298154	A	0.05096	0.3269	0.1004	0.00113003	0.3269	0.100514	0.00114484
5	rs4291006	123926362	G	0.4452	-0.146	0.04484	0.00112985	-0.146	0.0448919	0.00114494
5	rs10462706	1343794	T	0.1908	-0.274	0.05628	1.1244e-06	-0.183531	0.0564321	0.00114499
5	rs34126274	80660106	T	0.1718	-0.1922	0.05903	0.00113005	-0.1922	0.0590983	0.00114511
5	rs200722423	12178292	T	0.3339	0.1525	0.04684	0.00113088	0.1525	0.0468933	0.0011457
5	rs185157	12152836	A	0.4083	0.1476	0.04535	0.00113518	0.1476	0.0454025	0.00115031
5	rs11134683	170758982	C	0.2347	0.1695	0.05209	0.00113799	0.1695	0.0521491	0.00115286
5	rs250786	12130495	T	0.349	0.1509	0.04638	0.0011397	0.1509	0.0464328	0.00115462
5	rs32324	12132608	T	0.349	0.1509	0.04638	0.0011397	0.1509	0.0464328	0.00115462
5	rs250787	12130419	G	0.349	0.1509	0.04638	0.0011397	0.1509	0.0464328	0.00115462
5	rs10066177	75438424	C	0.07609	0.2716	0.08352	0.0011463	0.2716	0.0836153	0.00116133
5	rs72732512	36568670	A	0.02679	-0.4621	0.1421	0.00114622	-0.4621	0.142274	0.00116237
5	rs6859690	178591204	T	0.01429	0.6289	0.1934	0.00114673	0.6289	0.193637	0.00116289
5	rs1657368	104205934	T	0.3172	0.1569	0.04826	0.00114943	0.1569	0.0483166	0.00116493
5	rs529229324	154442137	C	0.01667	0.5875	0.1807	0.00114901	0.5875	0.180925	0.00116545
5	rs59761481	78364368	A	0.1284	-0.2149	0.06612	0.00115344	-0.2149	0.0661951	0.00116849
5	rs62362192	72344070	G	0.05978	-0.3069	0.09444	0.00115534	-0.3069	0.0945499	0.00117079
5	rs4314449	1102994	A	0.4652	0.1527	0.04454	0.000607197	0.14472	0.0445974	0.00117439
5	rs3756317	149568635	A	0.4538	0.1433	0.04412	0.00116236	0.1433	0.0441694	0.00117728
5	rs78118328	78365968	A	0.129	-0.2143	0.06598	0.00116238	-0.2143	0.0660549	0.00117751
5	rs249666	141569873	C	0.1288	0.2158	0.06645	0.00116401	0.2158	0.0665263	0.00117935
5	rs12516341	12202303	A	0.2337	-0.1689	0.05201	0.00116443	-0.1689	0.0520684	0.00117943
5	rs374899452	179530258	C	0.008931	0.8136	0.2505	0.00116258	0.8136	0.250823	0.00117978
5	rs373903808	179530466	G	0.008931	0.8136	0.2505	0.00116258	0.8136	0.250823	0.00117978
5	rs58021176	143285513	T	0.2037	0.1782	0.05489	0.00116836	0.1782	0.0549522	0.00118353
5	rs146244897	143284140	C	0.2037	0.1782	0.05489	0.00116836	0.1782	0.0549522	0.00118353
5	rs12719859	178208611	A	0.2941	-0.1578	0.04863	0.00117488	-0.1578	0.0486853	0.00119016
5	rs17139565	115699477	G	0.02393	0.477	0.147	0.00117493	0.477	0.147172	0.00119065
5	rs7716923	115700307	G	0.02393	0.477	0.147	0.00117493	0.477	0.147172	0.00119065
5	rs56947773	115703577	G	0.02393	0.477	0.147	0.00117493	0.477	0.147172	0.00119065
5	rs17139591	115702301	A	0.02393	0.477	0.147	0.00117493	0.477	0.147172	0.00119065
5	rs59570866	115701931	T	0.02393	0.477	0.147	0.00117493	0.477	0.147172	0.00119065
5	rs62395613	152034897	A	0.4075	-0.1478	0.04555	0.00117539	-0.1478	0.0456028	0.00119099
5	rs17139552	115697335	C	0.02417	0.4746	0.1463	0.00117856	0.4746	0.146471	0.00119431
5	rs35327802	12488204	C	0.1461	-0.2044	0.06302	0.00118106	-0.2044	0.0630922	0.00119654
5	rs113792820	53851433	A	0.1668	-0.1921	0.05923	0.00118158	-0.1921	0.0592968	0.00119682
5	rs11956649	117706086	C	0.1643	0.1926	0.05939	0.00118291	0.1926	0.0594565	0.00119805
5	rs556287381	124512892	C	0.0106	-0.7603	0.2344	0.00118029	-0.7603	0.234712	0.00119831
5	rs6595113	117676469	T	0.2035	0.1793	0.05529	0.00118319	0.1793	0.0553533	0.00119869
5	rs58475180	151966351	C	0.41	-0.1469	0.04531	0.00118648	-0.1469	0.045362	0.00120205
5	rs11135256	162813096	G	0.3999	0.1459	0.04501	0.00118902	0.1459	0.0450605	0.00120427
5	rs34680578	12150221	G	0.2386	-0.1679	0.0518	0.00118981	-0.1679	0.0518583	0.00120511
5	rs250774	12158496	C	0.3496	0.1503	0.04637	0.00118978	0.1503	0.0464223	0.00120512
5	rs2455195	28280377	C	0.2626	-0.1642	0.05068	0.00119556	-0.1642	0.0507381	0.00121122
5	rs548796851	131446627	C	0.01143	0.702	0.2167	0.00119739	0.702	0.216965	0.00121412
5	rs145430413	77722815	G	0.015	0.6158	0.1901	0.00119803	0.6158	0.190334	0.00121488
5	rs2108843	142473175	A	0.06811	0.2862	0.08836	0.0011994	0.2862	0.0884609	0.00121504
5	rs17824844	12261173	A	0.1792	-0.1874	0.05786	0.00120012	-0.1874	0.0579257	0.00121566
5	rs863241	40805847	G	0.2698	-0.1622	0.05008	0.00120026	-0.1622	0.050137	0.00121586
5	rs201118376	179498592	T	0.007502	0.8986	0.2774	0.00119796	0.8986	0.277767	0.00121604
5	rs11951397	12272778	C	0.3404	0.1506	0.0465	0.00120072	0.1506	0.046552	0.00121605
5	rs377728950	104657155	A	0.006073	-1.06	0.3272	0.00119694	-1.06	0.327688	0.00121734
5	rs143035365	152136128	T	0.008454	-0.86	0.2655	0.00119878	-0.86	0.265862	0.00121744
5	rs4440360	12243796	C	0.233	-0.1682	0.05194	0.00120222	-0.1682	0.0519977	0.00121746
5	rs4912630	141582204	G	0.1238	0.2182	0.06739	0.00120426	0.2182	0.0674665	0.00121984
5	rs548460082	29683453	G	0.007383	-0.9391	0.29	0.00120254	-0.9391	0.290412	0.00122206
5	rs530336752	29682494	A	0.007383	-0.9391	0.29	0.00120254	-0.9391	0.290412	0.00122206
5	rs564156131	29678818	T	0.007383	-0.9391	0.29	0.00120254	-0.9391	0.290412	0.00122206
5	rs55860618	2334524	A	0.3883	0.1451	0.04575	0.0015161	0.148082	0.0458	0.00122403
5	rs34526999	33728540	G	0.3075	-0.1552	0.04795	0.00120918	-0.1552	0.048004	0.00122471
5	rs1445799	170600023	T	0.2479	0.1642	0.05074	0.00121173	0.1642	0.050796	0.00122697
5	rs4541659	12137757	C	0.239	-0.1675	0.05176	0.00121179	-0.1675	0.051818	0.00122727
5	rs2468485	28274372	A	0.2613	-0.1639	0.05065	0.00121246	-0.1639	0.0507077	0.00122819
5	rs377293084	111854552	T	0.02143	-0.5139	0.1588	0.00121155	-0.5139	0.158993	0.00122836
5	rs552231673	8989065	A	0.008693	0.8074	0.2531	0.00142251	0.818836	0.253411	0.0012325
5	rs2907289	12142050	C	0.3495	0.1499	0.04635	0.00122032	0.1499	0.046402	0.0012359
5	rs224854	81771771	A	0.4218	0.1465	0.0453	0.00122071	0.1465	0.0453521	0.00123669
5	rs28471039	81769091	C	0.4218	0.1465	0.0453	0.00122071	0.1465	0.0453521	0.00123669
5	rs224848	81775726	C	0.4218	0.1465	0.0453	0.00122071	0.1465	0.0453521	0.00123669
5	rs224859	81770753	T	0.4218	0.1465	0.0453	0.00122071	0.1465	0.0453521	0.00123669
5	rs32701	110523471	A	0.1297	0.2134	0.06599	0.00122145	0.2134	0.0660645	0.00123714
5	rs465076	110523858	G	0.1297	0.2134	0.06599	0.00122145	0.2134	0.0660645	0.00123714
5	rs17061656	162831551	A	0.3676	0.1495	0.04623	0.00122142	0.1495	0.0462828	0.00123728
5	rs74810661	137609836	A	0.006668	-1.017	0.3144	0.00121757	-1.017	0.314873	0.00123847
5	rs75948469	26243343	A	0.04787	0.3349	0.1036	0.00122658	0.3349	0.103716	0.00124224
5	rs60864253	152038885	G	0.4049	-0.1475	0.04563	0.00122702	-0.1475	0.0456825	0.00124309
5	rs57051350	152038867	C	0.4049	-0.1475	0.04563	0.00122702	-0.1475	0.0456825	0.00124309
5	rs13187699	162823912	C	0.3678	0.1493	0.04619	0.00122797	0.1493	0.0462426	0.00124387
5	rs72799176	152154526	C	0.2595	-0.1662	0.05142	0.00122839	-0.1662	0.05148	0.00124467
5	rs56286804	152150366	A	0.2595	-0.1662	0.05142	0.00122839	-0.1662	0.05148	0.00124467
5	rs56393939	152152416	C	0.2595	-0.1662	0.05142	0.00122839	-0.1662	0.05148	0.00124467
5	rs13079120	152170441	A	0.2588	-0.1661	0.05141	0.00123406	-0.1661	0.0514698	0.00125035
5	rs274665	6707981	T	0.3673	-0.1516	0.04599	0.000979434	-0.148528	0.0460442	0.00125632
5	rs149962286	143284201	A	0.1842	0.1831	0.0567	0.00124104	0.1831	0.0567627	0.00125661
5	rs1708593	104202712	G	0.3171	0.1559	0.04828	0.00124189	0.1559	0.0483358	0.00125818
5	rs1659045	104198259	G	0.3171	0.1559	0.04828	0.00124189	0.1559	0.0483358	0.00125818
5	rs1659050	104200564	A	0.3171	0.1559	0.04828	0.00124189	0.1559	0.0483358	0.00125818
5	rs1632744	104199060	T	0.3171	0.1559	0.04828	0.00124189	0.1559	0.0483358	0.00125818
5	rs1659054	104202818	C	0.3171	0.1559	0.04828	0.00124189	0.1559	0.0483358	0.00125818
5	rs1659051	104200679	T	0.3171	0.1559	0.04828	0.00124189	0.1559	0.0483358	0.00125818
5	rs1659048	104200420	C	0.3171	0.1559	0.04828	0.00124189	0.1559	0.0483358	0.00125818
5	rs12654774	104203135	C	0.3171	0.1559	0.04828	0.00124189	0.1559	0.0483358	0.00125818
5	rs2961705	141596364	G	0.2372	-0.1693	0.05244	0.00124462	-0.1693	0.0524997	0.0012607
5	rs2028840	33731435	C	0.3071	-0.1548	0.04795	0.00124501	-0.1548	0.0480037	0.00126082
5	rs12189246	72369870	T	0.1286	-0.2123	0.06578	0.0012491	-0.2123	0.065853	0.0012648
5	rs56215882	152154337	A	0.259	-0.1659	0.05141	0.00125096	-0.1659	0.0514696	0.0012674
5	rs11167597	152155205	A	0.259	-0.1659	0.05141	0.00125096	-0.1659	0.0514696	0.0012674
5	rs1423480	33723895	A	0.3534	-0.1497	0.04641	0.0012571	-0.1497	0.0464622	0.0012731
5	rs13166443	18802085	C	0.1945	0.1809	0.0561	0.00126149	0.1809	0.0561631	0.00127756
5	rs72741419	33679270	G	0.1908	-0.1806	0.05601	0.00126226	-0.1806	0.0560719	0.00127805
5	rs78643095	1384935	T	0.04549	0.4594	0.1093	2.63272e-05	0.35277	0.10953	0.00127848
5	rs142676770	40722451	A	0.1069	0.2304	0.07146	0.00126333	0.2304	0.0715395	0.00127923
5	rs1542004	104205265	C	0.3173	0.1555	0.04823	0.00126354	0.1555	0.0482855	0.00127998
5	rs1347809	104205572	A	0.3173	0.1555	0.04823	0.00126354	0.1555	0.0482855	0.00127998
5	rs1657366	104204480	G	0.3173	0.1555	0.04823	0.00126354	0.1555	0.0482855	0.00127998
5	rs1657375	104206783	A	0.3173	0.1555	0.04823	0.00126354	0.1555	0.0482855	0.00127998
5	rs1659057	104207017	T	0.3173	0.1555	0.04823	0.00126354	0.1555	0.0482855	0.00127998
5	rs1708596	104204918	G	0.3173	0.1555	0.04823	0.00126354	0.1555	0.0482855	0.00127998
5	rs1422127	85388750	T	0.2716	-0.1616	0.05013	0.00126582	-0.1616	0.0501869	0.00128206
5	rs60823549	143285926	A	0.1843	0.183	0.05679	0.00127122	0.183	0.0568528	0.0012871
5	rs1036191	148388879	T	0.4558	0.1438	0.04463	0.00127278	0.1438	0.0446802	0.00128897
5	rs2968138	12154907	G	0.3495	0.1494	0.04637	0.00127339	0.1494	0.0464216	0.00128941
5	rs2906052	141594498	G	0.3328	-0.1513	0.04696	0.00127348	-0.1513	0.0470124	0.00128953
5	rs3792822	40775297	T	0.1086	0.2293	0.07117	0.0012736	0.2293	0.0712495	0.00128967
5	rs2306959	171627773	G	0.4545	0.1435	0.04454	0.00127378	0.1435	0.0445899	0.0012899
5	rs10072862	171628154	T	0.4555	0.1435	0.04454	0.00127378	0.1435	0.0445899	0.00128991
5	rs6885000	171629217	T	0.4555	0.1435	0.04454	0.00127378	0.1435	0.0445899	0.00128991
5	rs4309960	151971852	G	0.4101	-0.1459	0.04529	0.00127539	-0.1459	0.0453412	0.00129167
5	rs250780	12153033	G	0.3501	0.1493	0.04635	0.0012768	0.1493	0.0464016	0.00129285
5	rs250778	12155495	T	0.3501	0.1493	0.04635	0.0012768	0.1493	0.0464016	0.00129285
5	rs60025184	151965130	A	0.4099	-0.1459	0.0453	0.00127855	-0.1459	0.0453512	0.00129487
5	rs61070048	151964713	C	0.4099	-0.1459	0.0453	0.00127855	-0.1459	0.0453512	0.00129487
5	rs4612055	151963332	C	0.4099	-0.1459	0.0453	0.00127855	-0.1459	0.0453512	0.00129487
5	rs4958319	151961998	A	0.4099	-0.1459	0.0453	0.00127855	-0.1459	0.0453512	0.00129487
5	rs60230149	151965041	A	0.4099	-0.1459	0.0453	0.00127855	-0.1459	0.0453512	0.00129487
5	rs250767	12127255	G	0.3491	0.1493	0.04636	0.0012799	0.1493	0.0464115	0.00129596
5	rs166110	12129639	A	0.3491	0.1493	0.04636	0.0012799	0.1493	0.0464115	0.00129596
5	rs183675	12136979	G	0.3491	0.1493	0.04636	0.0012799	0.1493	0.0464115	0.00129596
5	rs183676	12129620	A	0.3491	0.1493	0.04636	0.0012799	0.1493	0.0464115	0.00129596
5	rs554632960	160030476	G	0.009288	-0.8092	0.2513	0.00128166	-0.8092	0.251632	0.00130081
5	rs2907274	12208101	T	0.3489	0.1492	0.04635	0.00128645	0.1492	0.0464014	0.00130255
5	rs2191102	12206786	T	0.3489	0.1492	0.04635	0.00128645	0.1492	0.0464014	0.00130255
5	rs2907277	12207814	T	0.3489	0.1492	0.04635	0.00128645	0.1492	0.0464014	0.00130255
5	rs10060790	81894566	A	0.3758	0.1487	0.0462	0.00128811	0.1487	0.0462526	0.00130465
5	rs249660	141577451	C	0.1286	0.214	0.0665	0.00129068	0.214	0.0665749	0.00130706
5	rs343844	121047991	C	0.1129	-0.227	0.07054	0.00129073	-0.227	0.0706199	0.00130721
5	rs6861977	4515102	T	0.2067	-0.1729	0.05517	0.0017247	-0.177522	0.055229	0.00130771
5	rs59952010	78128592	T	0.4613	-0.1429	0.04441	0.00129203	-0.1429	0.0444595	0.00130825
5	rs28678684	30723289	C	0.1485	-0.2008	0.06241	0.00129343	-0.2008	0.0624798	0.00130974
5	rs246991	1480630	A	0.154	0.2005	0.06127	0.00106638	0.197113	0.0613407	0.00131165
5	rs4505943	12138377	T	0.2385	-0.1666	0.0518	0.00129893	-0.1666	0.0518573	0.00131511
5	rs13153713	12198973	T	0.2377	-0.1669	0.0519	0.00130082	-0.1669	0.0519575	0.00131703
5	rs11737998	12198712	A	0.2377	-0.1669	0.0519	0.00130082	-0.1669	0.0519575	0.00131703
5	rs11741443	12198711	A	0.2377	-0.1669	0.0519	0.00130082	-0.1669	0.0519575	0.00131703
5	rs114154699	1760127	C	0.01774	0.5417	0.173	0.00174085	0.556173	0.173193	0.00132141
5	rs113911888	141028024	T	0.005001	-1.185	0.3685	0.00130109	-1.185	0.369065	0.0013236
5	rs7726159	1282319	A	0.4614	0.143	0.04513	0.00153162	0.145029	0.0451802	0.00132728
5	rs528707187	63071038	T	0.0156	0.5984	0.1863	0.00131804	0.5984	0.186525	0.0013359
5	rs246597	142503841	A	0.07478	0.2701	0.0841	0.00131974	0.2701	0.0841931	0.00133615
5	rs246596	142504014	G	0.07478	0.2701	0.0841	0.00131974	0.2701	0.0841931	0.00133615
5	rs55737372	152097562	C	0.2692	-0.1623	0.05054	0.00132128	-0.1623	0.0505974	0.00133814
5	rs4869012	166294534	C	0.1908	-0.1843	0.05739	0.00132108	-0.1843	0.057456	0.00133815
5	rs6867743	12273877	C	0.1791	-0.1858	0.05786	0.00132182	-0.1858	0.0579244	0.00133834
5	rs7736714	12298483	A	0.1791	-0.1858	0.05786	0.00132182	-0.1858	0.0579244	0.00133834
5	rs12514692	12300788	A	0.1791	-0.1858	0.05786	0.00132182	-0.1858	0.0579244	0.00133834
5	rs10077708	12305198	T	0.1791	-0.1858	0.05786	0.00132182	-0.1858	0.0579244	0.00133834
5	rs67516579	12308810	A	0.1791	-0.1858	0.05786	0.00132182	-0.1858	0.0579244	0.00133834
5	rs10064502	12305399	A	0.1791	-0.1858	0.05786	0.00132182	-0.1858	0.0579244	0.00133834
5	rs13181769	12309464	T	0.1791	-0.1858	0.05786	0.00132182	-0.1858	0.0579244	0.00133834
5	rs12523517	12238689	G	0.2309	-0.1678	0.05226	0.00132334	-0.1678	0.0523173	0.00133963
5	rs2215256	12202885	C	0.2377	-0.1666	0.05189	0.00132441	-0.1666	0.0519472	0.0013408
5	rs78489108	58106775	T	0.02358	0.4771	0.1486	0.00132443	0.4771	0.148771	0.00134152
5	rs2106491	135348376	T	0.3485	-0.1507	0.04694	0.00132513	-0.1507	0.0469931	0.00134195
5	rs188742	143320731	A	0.1894	0.1797	0.05598	0.001327	0.1797	0.0560409	0.00134319
5	rs315214	143311621	T	0.1894	0.1797	0.05598	0.001327	0.1797	0.0560409	0.00134319
5	rs312585	143320918	T	0.1894	0.1797	0.05598	0.001327	0.1797	0.0560409	0.00134319
5	rs9312793	12182708	C	0.2377	-0.1665	0.05187	0.00132759	-0.1665	0.0519271	0.001344
5	rs11745260	12182039	A	0.2377	-0.1665	0.05187	0.00132759	-0.1665	0.0519271	0.001344
5	rs2964260	152009435	C	0.4933	0.1413	0.04403	0.00133116	0.1413	0.0440782	0.0013475
5	rs7732628	76435346	G	0.4684	0.1412	0.04402	0.00133832	0.1412	0.0440679	0.00135464
5	rs115295004	128719032	A	0.005835	-1.079	0.3364	0.00133898	-1.079	0.336898	0.00136124
5	rs72773880	88450546	A	0.1348	0.2103	0.06559	0.00134462	0.2103	0.0656642	0.00136165
5	rs7712689	14082743	A	0.3715	-0.1461	0.04557	0.00134568	-0.1461	0.0456198	0.00136213
5	rs6580267	142467981	A	0.06752	0.2841	0.08864	0.00135016	0.2841	0.0887388	0.00136699
5	rs11167802	142471753	T	0.06752	0.2841	0.08864	0.00135016	0.2841	0.0887388	0.00136699
5	rs3853684	134638846	G	0.08776	-0.2534	0.07907	0.00135177	-0.2534	0.0791591	0.00136882
5	rs55912006	149581258	G	0.04989	0.3311	0.1034	0.00136417	0.3311	0.103518	0.00138152
5	rs249644	141587720	T	0.1238	0.2159	0.06743	0.00136553	0.2159	0.0675047	0.00138243
5	rs4920663	85388481	T	0.2713	-0.1606	0.05016	0.00136593	-0.1606	0.0502161	0.00138298
5	rs1347810	104205619	A	0.3172	0.1544	0.04825	0.00137428	0.1544	0.0483046	0.00139162
5	rs1708599	104206224	T	0.3172	0.1544	0.04825	0.00137428	0.1544	0.0483046	0.00139162
5	rs1659043	104198108	C	0.3172	0.1544	0.04825	0.00137428	0.1544	0.0483046	0.00139162
5	rs1708594	104201486	G	0.3172	0.1544	0.04825	0.00137428	0.1544	0.0483046	0.00139162
5	rs1228290	104195496	A	0.3172	0.1544	0.04825	0.00137428	0.1544	0.0483046	0.00139162
5	rs1659052	104201341	G	0.3172	0.1544	0.04825	0.00137428	0.1544	0.0483046	0.00139162
5	rs1657364	104199882	C	0.3172	0.1544	0.04825	0.00137428	0.1544	0.0483046	0.00139162
5	rs1235696	104196163	T	0.3172	0.1544	0.04825	0.00137428	0.1544	0.0483046	0.00139162
5	rs79499111	143280853	G	0.204	0.1756	0.05488	0.00137567	0.1756	0.0549402	0.0013925
5	rs72799183	152173815	A	0.2589	-0.1645	0.05141	0.00137539	-0.1645	0.0514685	0.00139285
5	rs55826179	152162776	A	0.2589	-0.1645	0.05141	0.00137539	-0.1645	0.0514685	0.00139285
5	rs55880278	152167864	A	0.2589	-0.1645	0.05141	0.00137539	-0.1645	0.0514685	0.00139285
5	rs4484413	152165140	T	0.2589	-0.1644	0.05138	0.00137576	-0.1644	0.0514384	0.0013932
5	rs72799173	152149398	G	0.2596	-0.1644	0.05138	0.00137576	-0.1644	0.0514385	0.00139323
5	rs72799172	152148371	G	0.2596	-0.1644	0.05138	0.00137576	-0.1644	0.0514385	0.00139323
5	rs12652844	152315418	C	0.2764	-0.1615	0.05048	0.00137768	-0.1615	0.0505377	0.00139524
5	rs72741420	33679963	C	0.1906	-0.1791	0.05601	0.00138556	-0.1791	0.0560707	0.00140229
5	rs717746	149556558	G	0.4351	0.1428	0.04468	0.00139318	0.1428	0.0447291	0.0014102
5	rs1657376	104207462	G	0.3167	0.1543	0.04829	0.00139696	0.1543	0.0483445	0.0014145
5	rs200230270	179843535	C	0.155	0.1948	0.06097	0.00139824	0.1948	0.0610364	0.00141517
5	rs2240787	149581795	T	0.04906	0.3325	0.1041	0.00140295	0.3325	0.104218	0.00142057
5	rs77360004	149580095	A	0.04906	0.3325	0.1041	0.00140295	0.3325	0.104218	0.00142057
5	rs72799178	152157489	G	0.2591	-0.1641	0.05138	0.00140389	-0.1641	0.0514382	0.00142156
5	rs577030272	29832854	G	0.007978	-0.8807	0.2757	0.00140115	-0.8807	0.276071	0.00142213
5	rs35530	126713824	G	0.01786	-0.5567	0.1743	0.00140356	-0.5567	0.174508	0.00142214
5	rs2431495	126721236	G	0.01786	-0.5567	0.1743	0.00140356	-0.5567	0.174508	0.00142214
5	rs13156848	123269219	C	0.3987	0.145	0.04541	0.0014074	0.145	0.0454601	0.00142466
5	rs4029784	1653822	A	0.2246	-0.1708	0.05323	0.00133329	-0.169957	0.0532893	0.00142606
5	rs71600302	6801652	A	0.3732	0.1521	0.04634	0.00102978	0.147911	0.0463953	0.00143232
5	rs9312861	14087686	A	0.3718	-0.1454	0.04556	0.00141587	-0.1454	0.0456093	0.00143286
5	rs140493468	131461121	C	0.01191	0.6752	0.2116	0.00141817	0.6752	0.211849	0.00143667
5	rs150517200	131457180	T	0.01191	0.6752	0.2116	0.00141817	0.6752	0.211849	0.00143667
5	rs74993771	131495729	A	0.01191	0.6752	0.2116	0.00141817	0.6752	0.211849	0.00143667
5	rs17165711	131483686	C	0.01191	0.6752	0.2116	0.00141817	0.6752	0.211849	0.00143667
5	rs17165712	131484022	C	0.01191	0.6752	0.2116	0.00141817	0.6752	0.211849	0.00143667
5	rs115407378	131484849	A	0.01191	0.6752	0.2116	0.00141817	0.6752	0.211849	0.00143667
5	rs186401659	131493114	C	0.01191	0.6752	0.2116	0.00141817	0.6752	0.211849	0.00143667
5	rs114429145	131474638	C	0.01191	0.6752	0.2116	0.00141817	0.6752	0.211849	0.00143667
5	rs17165710	131483644	G	0.01191	0.6752	0.2116	0.00141817	0.6752	0.211849	0.00143667
5	rs376272991	131429045	A	0.01191	0.6752	0.2116	0.00141817	0.6752	0.211849	0.00143667
5	rs17165655	131433267	T	0.01191	0.6752	0.2116	0.00141817	0.6752	0.211849	0.00143667
5	rs114487609	131479514	C	0.01191	0.6752	0.2116	0.00141817	0.6752	0.211849	0.00143667
5	rs76055321	131427740	T	0.01191	0.6752	0.2116	0.00141817	0.6752	0.211849	0.00143667
5	rs2069633	131413330	C	0.01191	0.6752	0.2116	0.00141817	0.6752	0.211849	0.00143667
5	rs79390767	131427315	T	0.01191	0.6752	0.2116	0.00141817	0.6752	0.211849	0.00143667
5	rs77164042	131477827	C	0.01191	0.6752	0.2116	0.00141817	0.6752	0.211849	0.00143667
5	rs115881172	131424637	C	0.01191	0.6752	0.2116	0.00141817	0.6752	0.211849	0.00143667
5	rs7700307	131421718	A	0.01191	0.6752	0.2116	0.00141817	0.6752	0.211849	0.00143667
5	rs542692040	131426596	G	0.01191	0.6752	0.2116	0.00141817	0.6752	0.211849	0.00143667
5	rs114007821	131491041	C	0.01191	0.6752	0.2116	0.00141817	0.6752	0.211849	0.00143667
5	rs79876212	131423698	T	0.01191	0.6752	0.2116	0.00141817	0.6752	0.211849	0.00143667
5	rs113342418	131489307	C	0.01191	0.6752	0.2116	0.00141817	0.6752	0.211849	0.00143667
5	rs140808312	131489566	G	0.01191	0.6752	0.2116	0.00141817	0.6752	0.211849	0.00143667
5	rs75081062	131500123	C	0.01191	0.6752	0.2116	0.00141817	0.6752	0.211849	0.00143667
5	rs182067616	131487746	C	0.01191	0.6752	0.2116	0.00141817	0.6752	0.211849	0.00143667
5	rs73789042	131414975	T	0.01191	0.6752	0.2116	0.00141817	0.6752	0.211849	0.00143667
5	rs41320246	131441100	T	0.01191	0.6752	0.2116	0.00141817	0.6752	0.211849	0.00143667
5	rs573526739	131495287	C	0.01191	0.6752	0.2116	0.00141817	0.6752	0.211849	0.00143667
5	rs114974970	131435662	T	0.01191	0.6752	0.2116	0.00141817	0.6752	0.211849	0.00143667
5	rs188302635	131443682	G	0.01191	0.6752	0.2116	0.00141817	0.6752	0.211849	0.00143667
5	rs571847463	131443630	T	0.01191	0.6752	0.2116	0.00141817	0.6752	0.211849	0.00143667
5	rs111728205	131478494	C	0.01191	0.6752	0.2116	0.00141817	0.6752	0.211849	0.00143667
5	rs188467560	131467751	G	0.01191	0.6752	0.2116	0.00141817	0.6752	0.211849	0.00143667
5	rs116074062	131458205	T	0.01191	0.6752	0.2116	0.00141817	0.6752	0.211849	0.00143667
5	rs144923315	131491984	C	0.01191	0.6752	0.2116	0.00141817	0.6752	0.211849	0.00143667
5	rs535375458	131495923	T	0.01191	0.6752	0.2116	0.00141817	0.6752	0.211849	0.00143667
5	rs546379069	131481912	T	0.01191	0.6752	0.2116	0.00141817	0.6752	0.211849	0.00143667
5	rs78015345	131479297	C	0.01191	0.6752	0.2116	0.00141817	0.6752	0.211849	0.00143667
5	rs17642130	131438783	T	0.01191	0.6752	0.2116	0.00141817	0.6752	0.211849	0.00143667
5	rs149141732	131496433	C	0.01191	0.6752	0.2116	0.00141817	0.6752	0.211849	0.00143667
5	rs139880448	131487410	C	0.01191	0.6752	0.2116	0.00141817	0.6752	0.211849	0.00143667
5	rs116137476	131476413	G	0.01191	0.6752	0.2116	0.00141817	0.6752	0.211849	0.00143667
5	rs138984186	131461795	G	0.01191	0.6752	0.2116	0.00141817	0.6752	0.211849	0.00143667
5	rs115365623	131452743	G	0.01191	0.6752	0.2116	0.00141817	0.6752	0.211849	0.00143667
5	rs76052106	131468199	T	0.01191	0.6752	0.2116	0.00141817	0.6752	0.211849	0.00143667
5	rs17165713	131485283	C	0.01191	0.6752	0.2116	0.00141817	0.6752	0.211849	0.00143667
5	rs566202771	131495921	A	0.01191	0.6752	0.2116	0.00141817	0.6752	0.211849	0.00143667
5	rs558582362	131452354	T	0.01191	0.6752	0.2116	0.00141817	0.6752	0.211849	0.00143667
5	rs115542038	131448400	A	0.01191	0.6752	0.2116	0.00141817	0.6752	0.211849	0.00143667
5	rs113571517	131456926	C	0.01191	0.6752	0.2116	0.00141817	0.6752	0.211849	0.00143667
5	rs76599194	143276979	C	0.1793	0.1834	0.05751	0.00142761	0.1834	0.0575723	0.00144475
5	rs576733012	55292047	G	0.01596	-0.5826	0.1827	0.00142848	-0.5826	0.182913	0.00144696
5	rs34283954	178136624	T	0.01405	-0.633	0.1985	0.00142807	-0.633	0.198741	0.00144732
5	rs137934370	87929612	G	0.007859	0.8735	0.2739	0.00142707	0.8735	0.274257	0.0014477
5	rs78392661	26313176	C	0.06894	0.28	0.08782	0.00143092	0.28	0.0879168	0.00144839
5	rs78556754	26319564	T	0.06894	0.28	0.08782	0.00143092	0.28	0.0879168	0.00144839
5	rs2042344	42851590	G	0.007859	-0.8939	0.2803	0.00142725	-0.8939	0.280683	0.00144886
5	rs6876699	12141381	G	0.2386	-0.1651	0.05179	0.00143323	-0.1651	0.0518462	0.00145044
5	rs11743652	12196070	C	0.2378	-0.1654	0.05189	0.00143502	-0.1654	0.0519463	0.00145228
5	rs11134677	170579409	A	0.315	0.1523	0.04778	0.00143495	0.1523	0.0478324	0.00145237
5	rs16884328	10231922	C	0.1492	0.1998	0.06278	0.00145988	0.200115	0.0628496	0.0014524
5	rs367982256	152146087	C	0.261	-0.1629	0.05111	0.00143636	-0.1629	0.0511673	0.00145418
5	rs370790808	152146093	T	0.261	-0.1629	0.05111	0.00143636	-0.1629	0.0511673	0.00145418
5	rs6891398	81752633	G	0.05347	-0.316	0.09915	0.00143712	-0.316	0.0992597	0.00145472
5	rs62332588	1289880	C	0.482	-0.1201	0.04416	0.00653499	-0.140684	0.0441934	0.00145569
5	rs377299472	163660365	C	0.01262	0.6631	0.2081	0.00144031	0.6631	0.20835	0.00145944
5	rs57213367	72351905	G	0.05906	-0.3028	0.09504	0.00144241	-0.3028	0.095146	0.00146021
5	rs62362241	72391093	C	0.05906	-0.3028	0.09504	0.00144241	-0.3028	0.095146	0.00146021
5	rs79934576	143294133	T	0.1884	0.1793	0.05629	0.00144609	0.1793	0.0563506	0.0014633
5	rs57492314	143302199	A	0.1884	0.1793	0.05629	0.00144609	0.1793	0.0563506	0.0014633
5	rs312622	143354476	G	0.38	0.1465	0.046	0.00144863	0.1465	0.0460509	0.00146636
5	rs12513629	7237662	G	0.4244	-0.1479	0.04423	0.000826142	-0.140872	0.0442823	0.00146653
5	rs11949473	152151759	C	0.2602	-0.1637	0.05141	0.00145152	-0.1637	0.0514681	0.00146964
5	rs2342277	149569050	C	0.4164	0.1433	0.04501	0.00145387	0.1433	0.0450592	0.00147142
5	rs1708600	104207971	T	0.3166	0.1537	0.04828	0.001455	0.1537	0.048334	0.00147298
5	rs10461509	51029000	C	0.07561	-0.2652	0.08334	0.00146188	-0.2652	0.0834297	0.00147924
5	rs77864456	26319510	T	0.06918	0.2785	0.08754	0.00146564	0.2785	0.0876357	0.00148331
5	rs76852523	164096579	A	0.01762	0.551	0.1732	0.00146619	0.551	0.173399	0.0014848
5	rs957778	170692954	C	0.1072	0.2249	0.07072	0.001472	0.2249	0.0707949	0.00148919
5	rs7700838	12293677	A	0.179	-0.184	0.05786	0.00147229	-0.184	0.057923	0.00148997
5	rs11746644	12259063	A	0.179	-0.184	0.05786	0.00147229	-0.184	0.057923	0.00148997
5	rs2961708	141595139	G	0.3328	-0.1494	0.04698	0.00147236	-0.1494	0.047031	0.00148997
5	rs7380409	18285269	A	0.4124	-0.1423	0.04475	0.00147332	-0.1423	0.0447981	0.00149076
5	rs2567786	121054515	G	0.114	-0.2231	0.07016	0.00147339	-0.2231	0.0702372	0.00149126
5	rs35999724	1652865	C	0.2139	-0.1735	0.0542	0.00136901	-0.172304	0.0542601	0.00149565
5	rs55916564	152152855	T	0.2597	-0.1634	0.05141	0.00148106	-0.1634	0.0514678	0.00149938
5	rs10057621	14084068	A	0.3714	-0.1448	0.04557	0.00148536	-0.1448	0.0456188	0.00150287
5	rs114813464	113890687	T	0.0156	0.5882	0.1851	0.00148427	0.5882	0.185315	0.00150327
5	rs4920711	85390106	T	0.2719	-0.159	0.05004	0.00148572	-0.159	0.0500948	0.00150363
5	rs1659053	104201908	T	0.3171	0.1533	0.04825	0.00148703	0.1533	0.0483037	0.00150526
5	rs7725218	1282414	A	0.4643	0.141	0.04518	0.0018033	0.143523	0.0452287	0.00150727
5	rs186139878	176150666	G	0.01191	-0.6867	0.2162	0.00149205	-0.6867	0.216463	0.00151199
5	rs7729412	12358290	C	0.159	-0.1933	0.06088	0.00149786	-0.1933	0.0609466	0.00151585
5	rs10054809	12353855	G	0.159	-0.1933	0.06088	0.00149786	-0.1933	0.0609466	0.00151585
5	rs165985	142503780	T	0.07597	0.2646	0.08334	0.00149864	0.2646	0.0834296	0.00151635
5	rs4502870	1103150	C	0.4652	0.1493	0.04456	0.000806546	0.141469	0.0446147	0.0015196
5	rs150929613	143369118	A	0.05275	0.3147	0.09914	0.00150199	0.3147	0.0992473	0.00151985
5	rs67084090	117963931	A	0.06716	0.2842	0.08956	0.00150721	0.2842	0.0896591	0.00152553
5	rs11133706	12310717	C	0.2342	-0.1644	0.05181	0.00150804	-0.1644	0.0518649	0.00152559
5	rs13177582	12286216	A	0.2342	-0.1644	0.05181	0.00150804	-0.1644	0.0518649	0.00152559
5	rs7729515	12309601	A	0.2342	-0.1644	0.05181	0.00150804	-0.1644	0.0518649	0.00152559
5	rs6890725	12280058	G	0.2342	-0.1644	0.05181	0.00150804	-0.1644	0.0518649	0.00152559
5	rs1961426	35810561	T	0.2857	0.1564	0.04931	0.00151513	0.1564	0.0493638	0.00153327
5	rs398709	143316493	C	0.3202	0.1495	0.04714	0.00151704	0.1495	0.0471902	0.00153474
5	rs6895535	152504700	G	0.2184	-0.1704	0.05373	0.00151699	-0.1704	0.0537883	0.00153503
5	rs11950635	142500107	G	0.07276	0.2714	0.0856	0.00152145	0.2714	0.085693	0.00153958
5	rs2546841	123319070	G	0.4221	0.1442	0.04548	0.00152112	0.1442	0.0455305	0.00153962
5	rs34664705	1947942	A	0.02262	0.4697	0.1524	0.002056	0.483159	0.152562	0.00154032
5	rs59029779	171832583	T	0.07347	0.2731	0.08614	0.00152219	0.2731	0.0862357	0.00154071
5	rs10061328	81922850	A	0.3042	-0.155	0.04889	0.00152238	-0.155	0.0489444	0.00154094
5	rs60851237	171630205	A	0.4859	0.1418	0.04473	0.0015237	0.1418	0.0447791	0.00154204
5	rs72801891	113848223	G	0.02084	-0.5065	0.1598	0.00152656	-0.5065	0.159983	0.00154571
5	rs574912	6533521	A	0.4321	0.141	0.04504	0.00174479	0.142733	0.0450879	0.0015473
5	rs7705905	115321484	A	0.3382	0.1484	0.04683	0.00153012	0.1484	0.0468805	0.00154819
5	rs536490223	98077074	G	0.006311	0.9841	0.3105	0.00152752	0.9841	0.310913	0.00154977
5	rs11750622	151855626	A	0.1037	-0.2339	0.07382	0.00153218	-0.2339	0.0739021	0.00155084
5	rs16879124	51014197	A	0.09752	-0.2338	0.0738	0.0015348	-0.2338	0.0738776	0.00155247
5	rs4701751	6704137	T	0.3641	-0.1487	0.04594	0.00120865	-0.145525	0.0459917	0.00155533
5	rs61040982	78357612	A	0.1266	-0.2112	0.06668	0.00153826	-0.2112	0.0667519	0.00155641
5	rs62621795	80626497	C	0.01357	-0.6259	0.1976	0.0015375	-0.6259	0.197827	0.0015568
5	rs301707	88242730	A	0.03156	0.4035	0.1274	0.0015392	0.4035	0.127539	0.00155752
5	rs1650629	88239575	A	0.03156	0.4035	0.1274	0.0015392	0.4035	0.127539	0.00155752
5	rs301708	88242737	A	0.03156	0.4035	0.1274	0.0015392	0.4035	0.127539	0.00155752
5	rs575876436	115643670	A	0.005835	1.026	0.3239	0.00153679	1.026	0.324333	0.00155928
5	rs6894574	1103495	T	0.4634	0.1486	0.04454	0.000848933	0.141055	0.0445941	0.00156102
5	rs7714778	12183747	G	0.2374	-0.1642	0.05186	0.00154436	-0.1642	0.0519153	0.00156238
5	rs2282807	149551052	C	0.443	0.1421	0.04488	0.00154433	0.1421	0.0449289	0.00156273
5	rs72799953	141578685	T	0.1276	0.2114	0.06677	0.00154502	0.2114	0.0668426	0.00156339
5	rs62331080	1381476	G	0.07049	0.3807	0.08865	1.75154e-05	0.280966	0.0888437	0.00156436
5	rs60081811	1670239	T	0.2691	0.1628	0.05034	0.00122066	0.159376	0.0503976	0.00156494
5	rs62336898	1669987	T	0.2691	0.1628	0.05034	0.00122066	0.159376	0.0503976	0.00156494
5	rs551798847	1667661	G	0.2691	0.1628	0.05034	0.00122066	0.159376	0.0503976	0.00156494
5	rs7447316	153983862	A	0.4929	0.1396	0.0441	0.00154799	0.1396	0.044147	0.00156601
5	rs75933228	167877068	T	0.08038	-0.2581	0.08154	0.00154914	-0.2581	0.0816278	0.00156736
5	rs6890394	170617859	C	0.2478	0.1606	0.05074	0.00155	0.1606	0.0507933	0.0015678
5	rs4304072	151953465	C	0.405	-0.1435	0.04534	0.00155096	-0.1435	0.0453892	0.00156934
5	rs11951715	151953104	G	0.405	-0.1435	0.04534	0.00155096	-0.1435	0.0453892	0.00156934
5	rs4537047	151953565	G	0.405	-0.1435	0.04534	0.00155096	-0.1435	0.0453892	0.00156934
5	rs55869831	151957634	C	0.405	-0.1435	0.04534	0.00155096	-0.1435	0.0453892	0.00156934
5	rs4912823	141593628	G	0.3276	-0.1489	0.04706	0.00155592	-0.1489	0.0471102	0.00157406
5	rs4406113	7238829	G	0.4452	-0.1461	0.04393	0.000881824	-0.138995	0.0439812	0.00157592
5	rs72805610	113984073	C	0.008573	-0.8288	0.262	0.0015596	-0.8288	0.262334	0.00158135
5	rs534285041	114800188	C	0.006906	0.9446	0.2986	0.00155922	0.9446	0.299	0.00158202
5	rs6594962	115662510	A	0.03394	0.388	0.1227	0.0015659	0.388	0.122832	0.00158433
5	rs7717076	115665500	G	0.03394	0.388	0.1227	0.0015659	0.388	0.122832	0.00158433
5	rs555676982	96193923	C	0.007502	0.8738	0.2763	0.00156418	0.8738	0.276643	0.00158541
5	rs17101169	143268069	T	0.2096	0.1715	0.05424	0.00156758	0.1715	0.0542978	0.00158578
5	rs4340882	26201414	G	0.1675	-0.1868	0.05908	0.00156789	-0.1868	0.0591428	0.00158608
5	rs3776086	149572388	T	0.04751	0.3323	0.1051	0.00156824	0.3323	0.105215	0.00158692
5	rs528625539	40697685	C	0.4136	-0.1415	0.04476	0.00157064	-0.1415	0.0448075	0.00158881
5	rs6890699	149565508	C	0.454	0.1395	0.04413	0.00157166	0.1395	0.0441765	0.00158972
5	rs10062876	170570818	G	0.234	0.1638	0.05182	0.0015726	0.1638	0.0518745	0.00159061
5	rs224880	81749681	A	0.3874	0.1442	0.04562	0.00157286	0.1442	0.0456692	0.00159134
5	rs13183775	2337997	T	0.4034	0.1399	0.04546	0.00208793	0.143686	0.0455065	0.00159143
5	rs6878926	78362089	A	0.1297	-0.2081	0.06584	0.00157395	-0.2081	0.0659103	0.00159227
5	rs16876442	78354334	A	0.126	-0.211	0.06676	0.00157458	-0.211	0.0668315	0.00159296
5	rs62336001	1747043	T	0.0181	0.5107	0.1698	0.00263271	0.536541	0.16997	0.00159575
5	rs4958570	152022254	G	0.4062	-0.1438	0.04551	0.00157907	-0.1438	0.0455596	0.00159782
5	rs4631150	7218576	G	0.4347	-0.1467	0.04428	0.000922983	-0.139876	0.0443317	0.00160376
5	rs29852	151465581	G	0.4574	0.1416	0.04483	0.00158529	0.1416	0.0448788	0.00160406
5	rs34609189	162836600	G	0.366	0.1462	0.0463	0.00159037	0.1462	0.0463502	0.00160912
5	rs13172782	162836090	G	0.366	0.1462	0.0463	0.00159037	0.1462	0.0463502	0.00160912
5	rs1862447	162836645	C	0.366	0.1462	0.0463	0.00159037	0.1462	0.0463502	0.00160912
5	rs116455560	136247891	G	0.007978	-0.9056	0.2867	0.00158473	-0.9056	0.287107	0.00160924
5	rs17311981	163958000	G	0.02191	0.4847	0.1535	0.00159044	0.4847	0.153669	0.00160947
5	rs199744359	117688857	A	0.04751	0.335	0.1061	0.00159184	0.335	0.106218	0.00161105
5	rs7710207	166222204	T	0.3607	0.1471	0.04659	0.00159221	0.1471	0.0466408	0.00161109
5	rs155622	72235860	G	0.05894	-0.3002	0.09511	0.0015976	-0.3002	0.0952139	0.00161656
5	rs2602639	72228141	G	0.05894	-0.3002	0.09511	0.0015976	-0.3002	0.0952139	0.00161656
5	rs10513107	12239810	C	0.2327	-0.164	0.05197	0.00160132	-0.164	0.0520245	0.00161957
5	rs4505958	2338365	A	0.419	0.138	0.045	0.0021646	0.141998	0.0450453	0.00161973
5	rs61176695	1663786	T	0.3385	0.1544	0.04722	0.00107623	0.149024	0.0472755	0.00162017
5	rs12716090	12437410	C	0.1704	-0.1873	0.05936	0.0016032	-0.1873	0.0594243	0.00162207
5	rs2385882	81865645	T	0.4405	-0.1418	0.04494	0.00160323	-0.1418	0.0449887	0.00162209
5	rs555961481	29805597	A	0.007978	-0.8707	0.2759	0.00160029	-0.8707	0.276262	0.00162312
5	rs570256416	29805412	C	0.007978	-0.8707	0.2759	0.00160029	-0.8707	0.276262	0.00162312
5	rs4235574	7238647	C	0.4283	-0.1465	0.04422	0.000923074	-0.139499	0.0442713	0.00162708
5	rs13169221	2337193	T	0.4177	0.1387	0.04501	0.00205935	0.141951	0.0450558	0.0016295
5	rs6594965	115709896	C	0.02548	0.4491	0.1424	0.00161164	0.4491	0.142556	0.00163078
5	rs6594964	115709891	T	0.02548	0.4491	0.1424	0.00161164	0.4491	0.142556	0.00163078
5	rs343839	121049760	C	0.1124	-0.2229	0.0707	0.00161736	-0.2229	0.0707766	0.00163635
5	rs2385887	81877771	T	0.3927	0.144	0.04568	0.00161954	0.144	0.0457293	0.00163851
5	rs6890467	12287089	C	0.2341	-0.1634	0.05185	0.00162491	-0.1634	0.0519042	0.00164332
5	rs10075566	14090379	G	0.3737	-0.1433	0.04549	0.00163191	-0.1433	0.0455377	0.00165045
5	rs112829012	152271667	A	0.2514	-0.1622	0.0515	0.00163542	-0.1622	0.0515557	0.00165456
5	rs374852075	146835132	T	0.006192	-1	0.3175	0.00163491	-1	0.317927	0.00165873
5	rs17730932	72368966	G	0.05918	-0.2989	0.09493	0.00164034	-0.2989	0.0950331	0.00165962
5	rs62362207	72367166	T	0.05918	-0.2989	0.09493	0.00164034	-0.2989	0.0950331	0.00165962
5	rs17731003	72387233	C	0.05918	-0.2989	0.09493	0.00164034	-0.2989	0.0950331	0.00165962
5	rs56655588	72337813	G	0.05918	-0.2989	0.09493	0.00164034	-0.2989	0.0950331	0.00165962
5	rs3911453	72336825	T	0.05918	-0.2989	0.09493	0.00164034	-0.2989	0.0950331	0.00165962
5	rs58563078	72351633	A	0.05918	-0.2989	0.09493	0.00164034	-0.2989	0.0950331	0.00165962
5	rs7732230	72370745	T	0.05918	-0.2989	0.09493	0.00164034	-0.2989	0.0950331	0.00165962
5	rs59422293	72352768	T	0.05918	-0.2989	0.09493	0.00164034	-0.2989	0.0950331	0.00165962
5	rs62362200	72350290	T	0.05918	-0.2989	0.09493	0.00164034	-0.2989	0.0950331	0.00165962
5	rs6873431	72317710	T	0.05918	-0.2989	0.09493	0.00164034	-0.2989	0.0950331	0.00165962
5	rs7731235	72307142	T	0.05918	-0.2989	0.09493	0.00164034	-0.2989	0.0950331	0.00165962
5	rs62362166	72333371	G	0.05918	-0.2989	0.09493	0.00164034	-0.2989	0.0950331	0.00165962
5	rs13165360	72393996	T	0.05918	-0.2989	0.09493	0.00164034	-0.2989	0.0950331	0.00165962
5	rs7706042	72360109	G	0.05918	-0.2989	0.09493	0.00164034	-0.2989	0.0950331	0.00165962
5	rs62362210	72371984	T	0.05918	-0.2989	0.09493	0.00164034	-0.2989	0.0950331	0.00165962
5	rs62362238	72388400	T	0.05918	-0.2989	0.09493	0.00164034	-0.2989	0.0950331	0.00165962
5	rs7727068	72309671	G	0.05918	-0.2989	0.09493	0.00164034	-0.2989	0.0950331	0.00165962
5	rs1392412	72362289	G	0.05918	-0.2989	0.09493	0.00164034	-0.2989	0.0950331	0.00165962
5	rs3864261	72358254	A	0.05918	-0.2989	0.09493	0.00164034	-0.2989	0.0950331	0.00165962
5	rs1046064	72386139	G	0.05918	-0.2989	0.09493	0.00164034	-0.2989	0.0950331	0.00165962
5	rs114287665	39676901	C	0.00512	-1.114	0.3537	0.00163516	-1.114	0.354189	0.00165963
5	rs13169818	117911393	C	0.2895	-0.1533	0.0487	0.00164479	-0.1533	0.0487514	0.00166357
5	rs13165024	117910829	A	0.2895	-0.1533	0.0487	0.00164479	-0.1533	0.0487514	0.00166357
5	rs13164702	117910620	A	0.2895	-0.1533	0.0487	0.00164479	-0.1533	0.0487514	0.00166357
5	rs160038	151454884	A	0.4555	0.1412	0.04489	0.00165822	0.1412	0.0449385	0.00167755
5	rs7445853	141299733	A	0.04989	0.3183	0.1012	0.00165941	0.3183	0.101306	0.00167819
5	rs7726698	22644362	A	0.1131	0.2193	0.06973	0.00166094	0.2193	0.0698034	0.00167982
5	rs59504564	7215812	A	0.4346	-0.1461	0.0443	0.000973871	-0.139334	0.0443513	0.00168031
5	rs71585070	70821272	C	0.05549	0.3061	0.09734	0.00166287	0.3061	0.0974444	0.00168211
5	rs76828286	70821273	A	0.05549	0.3061	0.09734	0.00166287	0.3061	0.0974444	0.00168211
5	rs16884295	10223028	C	0.1517	0.1973	0.06194	0.00144584	0.194765	0.0620079	0.00168387
5	rs7701534	151952520	G	0.4051	-0.1425	0.04532	0.00166481	-0.1425	0.0453684	0.001684
5	rs4866313	18273721	A	0.3814	-0.1428	0.04542	0.00166661	-0.1428	0.0454677	0.0016855
5	rs2240791	149582660	A	0.05144	0.3203	0.1019	0.00167067	0.3203	0.102011	0.00169036
5	rs2974538	121058811	C	0.1148	-0.2199	0.06997	0.00167354	-0.2199	0.0700451	0.0016929
5	rs6891888	121057418	T	0.1148	-0.2199	0.06997	0.00167354	-0.2199	0.0700451	0.0016929
5	rs2567783	121056868	T	0.1148	-0.2199	0.06997	0.00167354	-0.2199	0.0700451	0.0016929
5	rs2974537	121056551	A	0.1148	-0.2199	0.06997	0.00167354	-0.2199	0.0700451	0.0016929
5	rs2662311	121057050	A	0.1148	-0.2199	0.06997	0.00167354	-0.2199	0.0700451	0.0016929
5	rs6871294	121057932	C	0.1148	-0.2199	0.06997	0.00167354	-0.2199	0.0700451	0.0016929
5	rs2940560	121059129	T	0.1148	-0.2199	0.06997	0.00167354	-0.2199	0.0700451	0.0016929
5	rs10036472	121057973	T	0.1148	-0.2199	0.06997	0.00167354	-0.2199	0.0700451	0.0016929
5	rs2436058	121056045	G	0.1148	-0.2199	0.06997	0.00167354	-0.2199	0.0700451	0.0016929
5	rs2567784	121055699	T	0.1148	-0.2199	0.06997	0.00167354	-0.2199	0.0700451	0.0016929
5	rs2436057	121056106	T	0.1148	-0.2199	0.06997	0.00167354	-0.2199	0.0700451	0.0016929
5	rs6595316	121056468	A	0.1148	-0.2199	0.06997	0.00167354	-0.2199	0.0700451	0.0016929
5	rs4702878	12450784	C	0.1652	-0.1893	0.06024	0.00167552	-0.1893	0.060305	0.001695
5	rs4702875	12450522	G	0.1652	-0.1893	0.06024	0.00167552	-0.1893	0.060305	0.001695
5	rs568986941	55323182	T	0.01119	-0.6983	0.2222	0.00167418	-0.6983	0.222462	0.00169545
5	rs4868073	170640462	A	0.2477	0.1594	0.05074	0.00168082	0.1594	0.0507924	0.00169952
5	rs2339235	170647400	C	0.2477	0.1594	0.05074	0.00168082	0.1594	0.0507924	0.00169952
5	rs7719609	71505792	T	0.216	0.1695	0.05396	0.00168248	0.1695	0.0540173	0.00170172
5	rs146543647	1667677	C	0.3537	0.1498	0.04692	0.00140965	0.147344	0.0469727	0.00170805
5	rs184083965	1667676	T	0.3537	0.1498	0.04692	0.00140965	0.147344	0.0469727	0.00170805
5	rs75599919	72307765	T	0.05168	-0.3187	0.1015	0.00169005	-0.3187	0.10161	0.00170981
5	rs1545901	2336713	A	0.4178	0.1379	0.04499	0.00217579	0.141215	0.0450352	0.00171462
5	rs116445246	88148517	A	0.04906	0.3242	0.1033	0.00169854	0.3242	0.103411	0.00171809
5	rs4608891	7217540	T	0.4349	-0.1459	0.04429	0.000987032	-0.139007	0.0443411	0.00171888
5	rs4410620	7217616	A	0.4349	-0.1459	0.04429	0.000987032	-0.139007	0.0443411	0.00171888
5	rs4551037	7217425	C	0.4349	-0.1459	0.04429	0.000987032	-0.139007	0.0443411	0.00171888
5	rs115267431	134250380	G	0.02393	0.4673	0.1489	0.00169903	0.4673	0.149066	0.00171937
5	rs115226827	134214879	C	0.02393	0.4673	0.1489	0.00169903	0.4673	0.149066	0.00171937
5	rs147440346	134239495	A	0.02393	0.4673	0.1489	0.00169903	0.4673	0.149066	0.00171937
5	rs115791216	167293608	T	0.01215	0.6604	0.2105	0.00170516	0.6604	0.21074	0.0017261
5	rs4235576	7238212	G	0.4282	-0.1457	0.04423	0.000987218	-0.138759	0.0442807	0.00172661
5	rs77103664	78349097	C	0.1265	-0.2092	0.06669	0.00170743	-0.2092	0.0667604	0.00172679
5	rs10066049	88434324	A	0.135	0.2056	0.06555	0.00170956	0.2056	0.0656206	0.00172934
5	rs1833759	12461151	A	0.1517	-0.1959	0.06246	0.00171031	-0.1959	0.0625273	0.00173011
5	rs4610448	152019865	T	0.406	-0.1427	0.0455	0.00171115	-0.1427	0.0455488	0.00173084
5	rs4958322	152020639	G	0.406	-0.1427	0.0455	0.00171115	-0.1427	0.0455488	0.00173084
5	rs4958321	152020604	T	0.406	-0.1427	0.0455	0.00171115	-0.1427	0.0455488	0.00173084
5	rs4866314	18273959	C	0.3801	-0.1425	0.04544	0.00171267	-0.1425	0.0454874	0.00173187
5	rs7715287	12183860	A	0.2376	-0.1626	0.05185	0.00171287	-0.1626	0.0519042	0.00173209
5	rs905221	81856537	G	0.4401	-0.1409	0.04493	0.00171275	-0.1409	0.044978	0.00173238
5	rs29856	151469527	T	0.4573	0.1405	0.04481	0.00171584	0.1405	0.0448579	0.00173553
5	rs371941440	179455967	G	0.007145	0.8921	0.2845	0.00171458	0.8921	0.284851	0.00173727
5	rs2906055	141593375	C	0.3275	-0.1476	0.04708	0.00171802	-0.1476	0.0471293	0.00173732
5	rs6872754	15153103	C	0.1931	0.1754	0.05595	0.00171888	0.1754	0.0560085	0.00173817
5	rs66783663	22642534	T	0.1129	0.2186	0.06977	0.0017294	0.2186	0.0698428	0.00174875
5	rs7731138	171626869	C	0.4364	0.1402	0.04475	0.00173052	0.1402	0.0447972	0.00175008
5	rs533317241	76094037	C	0.006906	-0.9332	0.2978	0.00172649	-0.9332	0.298188	0.00175064
5	rs17113485	151978353	G	0.4111	-0.1421	0.04536	0.00173197	-0.1421	0.0454084	0.00175176
5	rs7729452	26202303	G	0.1677	-0.185	0.05906	0.00173379	-0.185	0.0591215	0.00175314
5	rs7716254	26202261	T	0.1677	-0.185	0.05906	0.00173379	-0.185	0.0591215	0.00175314
5	rs4538582	26201330	C	0.1677	-0.185	0.05906	0.00173379	-0.185	0.0591215	0.00175314
5	rs7712370	26202273	A	0.1677	-0.185	0.05906	0.00173379	-0.185	0.0591215	0.00175314
5	rs3967819	26201269	A	0.1677	-0.185	0.05906	0.00173379	-0.185	0.0591215	0.00175314
5	rs4634318	26201412	A	0.1677	-0.185	0.05906	0.00173379	-0.185	0.0591215	0.00175314
5	rs13156109	40906076	T	0.1617	-0.1908	0.06091	0.0017333	-0.1908	0.0609756	0.00175329
5	rs16902534	72308752	C	0.05192	-0.3173	0.1013	0.00173454	-0.3173	0.10141	0.00175463
5	rs56051640	80238636	A	0.1622	0.1878	0.05996	0.00173568	0.1878	0.0600227	0.00175511
5	rs376787885	17670341	A	0.01107	-0.7001	0.2235	0.00173361	-0.7001	0.223762	0.00175536
5	rs34967219	152032949	C	0.4097	-0.1425	0.0455	0.00173698	-0.1425	0.0455487	0.00175691
5	rs2913577	162734314	T	0.2801	0.1541	0.04921	0.00173929	0.1541	0.0492614	0.00175874
5	rs1673947	32681228	A	0.2661	0.156	0.04982	0.00174051	0.156	0.0498716	0.00175982
5	rs115556933	134186627	C	0.01989	-0.5098	0.1628	0.00173946	-0.5098	0.16298	0.00176004
5	rs6880941	55434522	T	0.4218	-0.141	0.04503	0.00174066	-0.141	0.0450776	0.00176037
5	rs79976632	137772334	G	0.05632	0.2986	0.09537	0.00174234	0.2986	0.0954686	0.00176161
5	rs2938464	18275178	C	0.3813	-0.142	0.04536	0.00174502	-0.142	0.0454071	0.00176439
5	rs2910243	123249841	G	0.4058	0.1424	0.04549	0.00174593	0.1424	0.0455385	0.00176586
5	rs32368	12513819	T	0.1998	-0.1741	0.05562	0.00174706	-0.1741	0.0556788	0.00176681
5	rs113801037	142500512	T	0.07371	0.2656	0.08486	0.00174889	0.2656	0.0849491	0.00176854
5	rs1873952	2335228	T	0.398	0.1395	0.0453	0.00207369	0.141735	0.0453459	0.00177423
5	rs75212227	72331732	A	0.05108	-0.3204	0.1024	0.00175458	-0.3204	0.102511	0.00177494
5	rs78835566	72313890	T	0.05108	-0.3204	0.1024	0.00175458	-0.3204	0.102511	0.00177494
5	rs2455198	28274254	G	0.2634	-0.1583	0.05061	0.00176096	-0.1583	0.0506637	0.00178091
5	rs72794904	135345184	G	0.3553	-0.1464	0.04683	0.0017708	-0.1464	0.0468801	0.00179104
5	rs79896093	43190582	C	0.0493	0.3251	0.104	0.00177225	0.3251	0.104112	0.00179268
5	rs312572	143344080	A	0.3828	0.1436	0.04594	0.00177312	0.1436	0.0459888	0.00179322
5	rs312575	143343530	G	0.3828	0.1436	0.04594	0.00177312	0.1436	0.0459888	0.00179322
5	rs13361910	167875511	T	0.1668	0.1855	0.05935	0.00177487	0.1855	0.0594119	0.00179461
5	rs76993486	178592384	T	0.01298	0.6326	0.2024	0.00177507	0.6326	0.202626	0.00179624
5	rs10075742	77740214	T	0.3437	0.1472	0.0471	0.00177645	0.1472	0.0471502	0.00179664
5	rs370652	131312327	G	0.195	-0.1729	0.05533	0.00177873	-0.1729	0.0553866	0.00179814
5	rs11949196	178195305	C	0.3982	-0.1407	0.04503	0.00178057	-0.1407	0.0450766	0.0018002
5	rs1436969	30689900	C	0.4386	-0.141	0.04513	0.00178224	-0.141	0.0451782	0.00180252
5	rs116497096	30975699	T	0.02096	0.4979	0.1594	0.0017866	0.4979	0.159577	0.00180772
5	rs224844	81778496	T	0.4236	0.1417	0.04537	0.00178891	0.1417	0.0454185	0.00180928
5	rs10060140	98455744	T	0.3604	-0.1445	0.04627	0.00179034	-0.1445	0.0463185	0.00181035
5	rs57493063	143283548	C	0.1837	0.1775	0.05684	0.00179139	0.1775	0.0568985	0.00181104
5	rs4546440	152324187	T	0.3643	0.1453	0.04653	0.0017919	0.1453	0.0465796	0.00181225
5	rs6886779	75439009	G	0.457	-0.138	0.0442	0.00179522	-0.138	0.0442455	0.00181491
5	rs78906885	143044159	T	0.04406	-0.3428	0.1098	0.00179602	-0.3428	0.109918	0.00181666
5	rs11241454	117675855	A	0.2048	0.1723	0.05519	0.00179662	0.1723	0.0552482	0.00181678
5	rs954490	94074109	C	0.01822	-0.5323	0.1705	0.00179631	-0.5323	0.170688	0.00181744
5	rs74748955	94081716	A	0.01822	-0.5323	0.1705	0.00179631	-0.5323	0.170688	0.00181744
5	rs75496558	94079951	C	0.01822	-0.5323	0.1705	0.00179631	-0.5323	0.170688	0.00181744
5	rs7728408	135352329	A	0.3706	-0.1446	0.04632	0.00179772	-0.1446	0.0463692	0.00181807
5	rs835124	14952982	T	0.01619	0.5619	0.18	0.0017983	0.5619	0.180197	0.00181929
5	rs251031	126735430	A	0.01953	-0.5182	0.166	0.00179818	-0.5182	0.166186	0.00181964
5	rs2216578	85389510	T	0.2855	-0.1539	0.04931	0.00180195	-0.1539	0.0493619	0.00182214
5	rs10067369	22651907	T	0.1134	0.2175	0.06969	0.0018026	0.2175	0.0697622	0.00182248
5	rs35360135	22651322	T	0.1134	0.2175	0.06969	0.0018026	0.2175	0.0697622	0.00182248
5	rs34697150	22651611	G	0.1134	0.2175	0.06969	0.0018026	0.2175	0.0697622	0.00182248
5	rs13168988	31054139	C	0.01846	0.5308	0.1701	0.00180534	0.5308	0.170289	0.00182671
5	rs113764768	174455296	C	0.07311	-0.2695	0.08637	0.00180669	-0.2695	0.0864626	0.00182731
5	rs2906056	141593159	T	0.3269	-0.1469	0.04709	0.00181122	-0.1469	0.0471387	0.00183115
5	rs274667	6710771	A	0.3671	-0.1469	0.04604	0.00141927	-0.143621	0.0460906	0.0018329
5	rs13361952	167875569	A	0.1673	0.185	0.05931	0.0018134	0.185	0.0593716	0.00183343
5	rs7710658	80233521	G	0.3744	-0.1455	0.04666	0.00181896	-0.1455	0.0467104	0.00183984
5	rs13175316	117912591	A	0.2883	-0.152	0.04876	0.0018251	-0.152	0.0488104	0.00184511
5	rs112335878	11128399	T	0.01774	0.5485	0.1733	0.00155066	0.539982	0.173499	0.00185629
5	rs75133644	143280489	T	0.1837	0.1772	0.05689	0.0018408	0.1772	0.0569483	0.00186082
5	rs74908911	143280399	C	0.1837	0.1772	0.05689	0.0018408	0.1772	0.0569483	0.00186082
5	rs57795856	1683078	A	0.268	-0.1704	0.04985	0.000630241	-0.155283	0.0499131	0.00186408
5	rs10054444	1683529	C	0.268	-0.1704	0.04985	0.000630241	-0.155283	0.0499131	0.00186408
5	rs6875283	1682186	T	0.268	-0.1704	0.04985	0.000630241	-0.155283	0.0499131	0.00186408
5	rs10074997	1683303	T	0.268	-0.1704	0.04985	0.000630241	-0.155283	0.0499131	0.00186408
5	rs10075284	1683758	T	0.268	-0.1704	0.04985	0.000630241	-0.155283	0.0499131	0.00186408
5	rs11957631	67772740	C	0.03715	-0.3703	0.1189	0.00184331	-0.3703	0.119027	0.00186418
5	rs4397137	3362336	C	0.1537	-0.1932	0.06129	0.0016203	-0.190838	0.061355	0.00186836
5	rs201543943	152038592	G	0.4087	-0.1423	0.04571	0.00185131	-0.1423	0.0457587	0.00187221
5	rs13176521	28282913	G	0.0749	-0.2637	0.08472	0.00185443	-0.2637	0.0848089	0.00187504
5	rs17680464	170693460	A	0.1065	0.2205	0.07086	0.0018597	0.2205	0.0709314	0.00187952
5	rs2407392	81780538	C	0.4344	0.1407	0.04522	0.00186168	0.1407	0.0452679	0.00188254
5	rs62360740	72266412	A	0.05906	-0.2955	0.09499	0.00186547	-0.2955	0.0950904	0.00188632
5	rs12188144	72272494	A	0.05906	-0.2955	0.09499	0.00186547	-0.2955	0.0950904	0.00188632
5	rs59281659	72282650	G	0.05906	-0.2955	0.09499	0.00186547	-0.2955	0.0950904	0.00188632
5	rs10447171	72262951	G	0.05906	-0.2955	0.09499	0.00186547	-0.2955	0.0950904	0.00188632
5	rs190724856	152120667	A	0.04168	-0.3509	0.1128	0.00186571	-0.3509	0.112921	0.00188685
5	rs10213743	18801101	C	0.1945	0.1743	0.05604	0.00186911	0.1743	0.0560981	0.00188959
5	rs29851	151464176	C	0.4571	0.1394	0.04482	0.00186949	0.1394	0.0448671	0.00189025
5	rs564756984	131325028	G	0.01143	0.669	0.2151	0.00186973	0.669	0.215337	0.0018915
5	rs10039634	18273097	A	0.3787	-0.1413	0.04544	0.00187344	-0.1413	0.0454865	0.00189369
5	rs10476785	151973924	G	0.4109	-0.141	0.04535	0.00187626	-0.141	0.0453975	0.00189703
5	rs62638608	104203643	C	0.3008	0.1524	0.04902	0.00187763	0.1524	0.0490721	0.00189873
5	rs17566118	152088546	T	0.2564	-0.1597	0.05137	0.00187837	-0.1597	0.0514244	0.00189938
5	rs72799138	152096515	T	0.2564	-0.1597	0.05137	0.00187837	-0.1597	0.0514244	0.00189938
5	rs17566146	152088959	G	0.2564	-0.1597	0.05137	0.00187837	-0.1597	0.0514244	0.00189938
5	rs4958574	152091901	T	0.2564	-0.1597	0.05137	0.00187837	-0.1597	0.0514244	0.00189938
5	rs6453517	71509807	C	0.2276	0.1651	0.05311	0.00187949	0.1651	0.0531654	0.0019002
5	rs13177288	71506624	G	0.2276	0.1651	0.05311	0.00187949	0.1651	0.0531654	0.0019002
5	rs72804778	152309607	A	0.2744	-0.1573	0.0506	0.00187915	-0.1573	0.0506543	0.00190045
5	rs72804786	152317799	A	0.2744	-0.1573	0.0506	0.00187915	-0.1573	0.0506543	0.00190045
5	rs111599344	152320397	G	0.2744	-0.1573	0.0506	0.00187915	-0.1573	0.0506543	0.00190045
5	rs10036229	12456622	A	0.1475	-0.1958	0.06299	0.00188084	-0.1958	0.0630561	0.00190169
5	rs79804797	121064325	A	0.1147	-0.2178	0.07007	0.00188154	-0.2178	0.0701435	0.00190238
5	rs58104907	121064578	A	0.1147	-0.2178	0.07007	0.00188154	-0.2178	0.0701435	0.00190238
5	rs1911922	121061310	G	0.1147	-0.2178	0.07007	0.00188154	-0.2178	0.0701435	0.00190238
5	rs556307087	28127336	G	0.007383	-0.8883	0.2858	0.00188283	-0.8883	0.28616	0.00190789
5	rs905176	18795048	A	0.1917	0.1749	0.05629	0.00188917	0.1749	0.0563481	0.00190974
5	rs6875635	98457210	T	0.3596	-0.1437	0.04625	0.00188979	-0.1437	0.0462979	0.00191044
5	rs55790141	84948021	T	0.1035	-0.2276	0.07326	0.00189161	-0.2276	0.0733367	0.00191249
5	rs6881712	135333391	A	0.2161	-0.1671	0.05379	0.001893	-0.1671	0.0538454	0.00191356
5	rs10942164	26201879	A	0.1675	-0.1835	0.05907	0.00189327	-0.1835	0.0591304	0.00191368
5	rs35127166	175978886	T	0.4661	0.1397	0.04497	0.00189306	0.1397	0.0450175	0.00191418
5	rs32890	82261694	T	0.4544	-0.1348	0.0434	0.00189643	-0.1348	0.0434426	0.00191603
5	rs12521522	88112761	A	0.04882	0.3214	0.1035	0.00190077	0.3214	0.103608	0.00192169
5	rs147271113	88094623	A	0.04882	0.3214	0.1035	0.00190077	0.3214	0.103608	0.00192169
5	rs2910257	143136035	C	0.2757	0.1554	0.05005	0.00190347	0.1554	0.0501025	0.00192452
5	rs75150156	179554843	G	0.01179	0.666	0.2145	0.00190347	0.666	0.214741	0.00192604
5	rs1073555	98451762	G	0.3603	-0.1436	0.04626	0.00190798	-0.1436	0.0463079	0.00192878
5	rs35671231	123414649	T	0.3822	0.1415	0.04559	0.00191084	0.1415	0.0456369	0.00193155
5	rs11134882	174246741	T	0.06132	0.2846	0.09172	0.0019162	0.2846	0.0918131	0.00193667
5	rs67050044	7215653	T	0.4349	-0.1444	0.04431	0.00111862	-0.137498	0.04436	0.0019379
5	rs13182323	152329944	T	0.206	-0.1703	0.0549	0.00192216	-0.1703	0.0549567	0.00194303
5	rs10041133	152328596	A	0.206	-0.1703	0.0549	0.00192216	-0.1703	0.0549567	0.00194303
5	rs75838442	176937911	A	0.009288	-0.7616	0.2455	0.00192062	-0.7616	0.245785	0.00194411
5	rs11133716	12466798	T	0.1513	-0.1938	0.06248	0.00192353	-0.1938	0.0625456	0.00194476
5	rs312558	143332438	C	0.1909	0.173	0.05579	0.00192924	0.173	0.0558461	0.00194964
5	rs456017	143328482	T	0.1909	0.173	0.05579	0.00192924	0.173	0.0558461	0.00194964
5	rs312561	143330650	T	0.1909	0.173	0.05579	0.00192924	0.173	0.0558461	0.00194964
5	rs312576	143342567	G	0.2117	0.168	0.05418	0.00193015	0.168	0.0542355	0.00195094
5	rs315201	143307268	A	0.3831	0.1431	0.04615	0.00193026	0.1431	0.0461986	0.00195163
5	rs28707199	63850785	A	0.008931	0.7743	0.2497	0.0019292	0.7743	0.249988	0.00195263
5	rs4705065	148400245	G	0.4403	-0.1384	0.04464	0.00193287	-0.1384	0.0446859	0.00195373
5	rs743677	131410680	C	0.01179	0.6576	0.2121	0.00193244	0.6576	0.212333	0.00195471
5	rs11950921	178412716	C	0.4481	-0.1376	0.04439	0.00193653	-0.1376	0.0444352	0.00195726
5	rs4538622	29811697	A	0.4664	0.138	0.04452	0.00193697	0.138	0.0445659	0.00195795
5	rs250771	12124068	T	0.35	0.1436	0.04633	0.00193845	0.1436	0.0463773	0.00195924
5	rs2968106	12122946	T	0.35	0.1436	0.04633	0.00193845	0.1436	0.0463773	0.00195924
5	rs2968109	12126167	T	0.35	0.1436	0.04633	0.00193845	0.1436	0.0463773	0.00195924
5	rs250768	12126583	G	0.35	0.1436	0.04633	0.00193845	0.1436	0.0463773	0.00195924
5	rs6866201	171631188	T	0.4668	0.1381	0.04456	0.00194049	0.1381	0.044606	0.00196154
5	rs6894034	18807410	A	0.1946	0.1738	0.05608	0.00194081	0.1738	0.0561378	0.0019618
5	rs58543164	72310114	T	0.0518	-0.3139	0.1013	0.00194361	-0.3139	0.101407	0.0019651
5	rs74290475	72321881	T	0.0518	-0.3139	0.1013	0.00194361	-0.3139	0.101407	0.0019651
5	rs149201	16582443	A	0.3566	0.1428	0.04609	0.00194644	0.1428	0.0461369	0.00196723
5	rs310910	23156501	A	0.3042	0.1493	0.04819	0.00194731	0.1493	0.0482395	0.00196829
5	rs10056544	12083418	A	0.3871	0.1414	0.04564	0.00194727	0.1414	0.0456871	0.00196836
5	rs58452381	1637795	A	0.03584	-0.3681	0.1211	0.00236864	-0.375151	0.121223	0.00196996
5	rs7703616	1115115	T	0.374	-0.1413	0.04647	0.00236051	-0.14394	0.046517	0.00197246
5	rs11950135	115781876	G	0.02882	0.4082	0.1318	0.00195413	0.4082	0.131934	0.00197492
5	rs999580	162796228	T	0.3426	0.1451	0.04685	0.00195412	0.1451	0.0468983	0.00197526
5	rs1501680	28281641	A	0.2599	-0.1571	0.05073	0.0019563	-0.1571	0.0507824	0.00197749
5	rs4912822	141593551	C	0.327	-0.1458	0.04709	0.00196019	-0.1458	0.0471379	0.0019811
5	rs9312801	12437894	C	0.1706	-0.1837	0.05933	0.00195991	-0.1837	0.0593916	0.00198125
5	rs1847059	81803009	G	0.4309	0.1399	0.04519	0.00196271	0.1399	0.0452372	0.00198419
5	rs34690789	7221933	A	0.4394	-0.1439	0.04423	0.00114014	-0.136888	0.0442796	0.00199178
5	rs72784037	118266815	T	0.08562	0.243	0.07853	0.00197239	0.243	0.078609	0.00199315
5	rs563130578	178716876	C	0.006906	-0.9191	0.297	0.0019707	-0.9191	0.297374	0.00199674
5	rs57782730	143284623	A	0.1808	0.1773	0.05732	0.00198037	0.1773	0.057378	0.00200135
5	rs73079050	34026802	G	0.06204	-0.2884	0.09325	0.00198304	-0.2884	0.0933482	0.00200487
5	rs4958598	152338040	C	0.1904	-0.1754	0.05673	0.00198921	-0.1754	0.0567885	0.00201066
5	rs3890802	152081927	A	0.257	-0.1583	0.0512	0.00198949	-0.1583	0.0512533	0.00201113
5	rs112237043	152078452	A	0.257	-0.1583	0.0512	0.00198949	-0.1583	0.0512533	0.00201113
5	rs552605458	152077735	A	0.257	-0.1583	0.0512	0.00198949	-0.1583	0.0512533	0.00201113
5	rs56047721	152082865	T	0.257	-0.1583	0.0512	0.00198949	-0.1583	0.0512533	0.00201113
5	rs379857	82259055	T	0.4543	-0.1342	0.04341	0.00199179	-0.1342	0.0434521	0.002012
5	rs166278	82259908	C	0.4543	-0.1342	0.04341	0.00199179	-0.1342	0.0434521	0.002012
5	rs375822649	124967627	T	0.01822	-0.5308	0.1717	0.00199189	-0.5308	0.171888	0.00201472
5	rs6867618	40697696	C	0.3163	-0.1456	0.04711	0.00199726	-0.1456	0.047157	0.00201806
5	rs62336919	1683974	G	0.2679	-0.1693	0.04985	0.000683313	-0.154071	0.0499122	0.00202297
5	rs548556125	170757386	G	0.02524	0.4459	0.1443	0.00200096	0.4459	0.144453	0.00202319
5	rs2434541	28286939	G	0.2614	-0.1565	0.05066	0.00200681	-0.1565	0.0507121	0.00202835
5	rs5018780	18286122	T	0.406	-0.1383	0.04477	0.00200749	-0.1383	0.0448149	0.0020285
5	rs7726508	18287083	C	0.406	-0.1383	0.04477	0.00200749	-0.1383	0.0448149	0.0020285
5	rs4866088	18287547	A	0.406	-0.1383	0.04477	0.00200749	-0.1383	0.0448149	0.0020285
5	rs80106731	18287025	C	0.406	-0.1383	0.04477	0.00200749	-0.1383	0.0448149	0.0020285
5	rs28678780	26314930	C	0.07061	0.2671	0.08648	0.00201119	0.2671	0.086568	0.00203255
5	rs10044078	26316848	G	0.07061	0.2671	0.08648	0.00201119	0.2671	0.086568	0.00203255
5	rs2036011	26321488	T	0.07061	0.2671	0.08648	0.00201119	0.2671	0.086568	0.00203255
5	rs10069004	26323704	T	0.07061	0.2671	0.08648	0.00201119	0.2671	0.086568	0.00203255
5	rs193880	141570242	T	0.1279	0.2056	0.06657	0.00201184	0.2056	0.0666382	0.00203336
5	rs249665	141570566	T	0.1279	0.2056	0.06657	0.00201184	0.2056	0.0666382	0.00203336
5	rs17649541	141570665	A	0.1279	0.2056	0.06657	0.00201184	0.2056	0.0666382	0.00203336
5	rs78766435	143282514	C	0.1836	0.1757	0.05689	0.00201226	0.1757	0.0569472	0.00203338
5	rs10462337	72386784	T	0.06573	-0.2781	0.09005	0.00201316	-0.2781	0.090143	0.00203485
5	rs71617109	94828295	T	0.4342	-0.1371	0.0444	0.00201618	-0.1371	0.0444446	0.00203729
5	rs143947493	94828296	G	0.4342	-0.1371	0.0444	0.00201618	-0.1371	0.0444446	0.00203729
5	rs140454908	94828297	T	0.4342	-0.1371	0.0444	0.00201618	-0.1371	0.0444446	0.00203729
5	rs13181874	1112872	C	0.3716	-0.1405	0.04666	0.00260265	-0.144076	0.0467065	0.0020375
5	rs73768114	81023939	T	0.05323	-0.3056	0.09903	0.00202914	-0.3056	0.0991313	0.00205077
5	rs224870	81744031	C	0.4245	0.1397	0.04527	0.00202917	0.1397	0.0453169	0.00205108
5	rs182834703	38188416	C	0.01238	0.6467	0.2096	0.00203278	0.6467	0.209833	0.00205632
5	rs6881582	14089644	T	0.374	-0.1403	0.04548	0.00203639	-0.1403	0.0455256	0.00205763
5	rs2468482	28283502	G	0.2614	-0.1563	0.05067	0.00203781	-0.1563	0.0507219	0.00205956
5	rs72771167	80605681	T	0.01453	-0.5867	0.1902	0.00203793	-0.5867	0.190404	0.00206067
5	rs76914455	78352611	G	0.13	-0.2035	0.06598	0.00204054	-0.2035	0.0660472	0.00206215
5	rs528926883	26558051	A	0.0805	-0.2546	0.08255	0.00204106	-0.2546	0.0826361	0.00206321
5	rs2895924	12434720	G	0.1704	-0.183	0.05934	0.0020429	-0.183	0.0594011	0.00206478
5	rs4958573	152091739	A	0.2563	-0.1584	0.05137	0.00204573	-0.1584	0.0514234	0.00206785
5	rs113470159	152089418	T	0.2563	-0.1584	0.05137	0.00204573	-0.1584	0.0514234	0.00206785
5	rs4866315	18279260	C	0.3788	-0.1401	0.04544	0.00204797	-0.1401	0.0454856	0.00206934
5	rs373231802	94578855	A	0.007264	-0.8704	0.2823	0.00204757	-0.8704	0.282635	0.00207287
5	rs6886794	98457131	G	0.3597	-0.1426	0.04626	0.00205217	-0.1426	0.0463071	0.00207388
5	rs726172	98452374	T	0.3604	-0.1426	0.04626	0.00205217	-0.1426	0.0463071	0.0020739
5	rs1447382	98452793	G	0.3604	-0.1426	0.04626	0.00205217	-0.1426	0.0463071	0.0020739
5	rs9327984	98453567	A	0.3604	-0.1426	0.04626	0.00205217	-0.1426	0.0463071	0.0020739
5	rs6868331	151950825	G	0.4019	-0.1396	0.04529	0.00205368	-0.1396	0.0453361	0.00207541
5	rs12055215	83051592	C	0.03453	-0.3756	0.1219	0.00206158	-0.3756	0.122025	0.00208347
5	rs2052539	162929031	T	0.1128	-0.2171	0.07046	0.00206181	-0.2171	0.0705322	0.00208377
5	rs531978761	104203851	T	0.3216	0.148	0.04804	0.00206469	0.148	0.0480899	0.00208695
5	rs10072353	171633396	T	0.4667	0.1373	0.04457	0.0020662	0.1373	0.0446154	0.00208808
5	rs6872101	18279960	G	0.3785	-0.14	0.04545	0.00206787	-0.14	0.0454955	0.00208937
5	rs4866087	18273646	T	0.3785	-0.14	0.04545	0.00206787	-0.14	0.0454955	0.00208937
5	rs7703575	18800646	G	0.1929	0.1731	0.0562	0.00206951	0.1731	0.056257	0.00209129
5	rs12518042	18799045	G	0.1934	0.173	0.05618	0.00207427	0.173	0.056237	0.0020961
5	rs28539055	179884733	G	0.03179	-0.3994	0.1297	0.00207408	-0.3994	0.129838	0.00209705
5	rs10035277	26200587	A	0.1667	-0.1825	0.05927	0.00207606	-0.1825	0.0593296	0.00209771
5	rs17747968	170695433	C	0.1063	0.2182	0.07087	0.00207783	0.2182	0.0709396	0.002099
5	rs408296	141582836	T	0.1203	-0.2106	0.06843	0.00208677	-0.2106	0.0684998	0.00210882
5	rs77063164	179524845	T	0.01167	0.6626	0.2153	0.00208698	0.6626	0.215537	0.00211079
5	rs541071621	179536045	T	0.01167	0.6626	0.2153	0.00208698	0.6626	0.215537	0.00211079
5	rs80191965	179526069	T	0.01167	0.6626	0.2153	0.00208698	0.6626	0.215537	0.00211079
5	rs189891837	179526057	C	0.01167	0.6626	0.2153	0.00208698	0.6626	0.215537	0.00211079
5	rs75656632	179525384	C	0.01167	0.6626	0.2153	0.00208698	0.6626	0.215537	0.00211079
5	rs73257302	115543088	C	0.09502	0.2314	0.07521	0.00209293	0.2314	0.0752852	0.00211461
5	rs13362436	115542982	A	0.09502	0.2314	0.07521	0.00209293	0.2314	0.0752852	0.00211461
5	rs2190851	81779448	A	0.4349	0.139	0.04518	0.00209388	0.139	0.0452266	0.00211626
5	rs6864433	12540958	T	0.1995	-0.1712	0.05566	0.00209926	-0.1712	0.0557166	0.00212136
5	rs149732959	173837810	C	0.01024	-0.7273	0.2365	0.00210316	-0.7273	0.236775	0.00212853
5	rs1715355	143353212	C	0.3803	0.1415	0.04602	0.00210679	0.1415	0.0460672	0.00212913
5	rs116373854	13900153	C	0.0131	0.63	0.2049	0.00210735	0.63	0.205128	0.00213166
5	rs3776085	149572014	C	0.4576	0.1364	0.04437	0.00211104	0.1364	0.0444145	0.00213293
5	rs2906054	141594035	T	0.3273	-0.1446	0.04704	0.00211224	-0.1446	0.047087	0.00213408
5	rs80125361	172220376	T	0.01357	0.613	0.1994	0.00211052	0.613	0.199618	0.00213438
5	rs6897983	151994224	C	0.4112	-0.1394	0.04536	0.00211782	-0.1394	0.0454063	0.00214019
5	rs59126622	151999934	T	0.4112	-0.1394	0.04536	0.00211782	-0.1394	0.0454063	0.00214019
5	rs4958563	151981337	G	0.4112	-0.1394	0.04536	0.00211782	-0.1394	0.0454063	0.00214019
5	rs2968088	12187959	C	0.3987	0.1395	0.0454	0.00212141	0.1395	0.045446	0.00214362
5	rs28801761	32982274	C	0.06323	0.2804	0.09127	0.00212485	0.2804	0.0913623	0.00214705
5	rs10035526	141599428	G	0.3261	-0.1449	0.04717	0.00212724	-0.1449	0.0472173	0.00214925
5	rs654354	110503301	A	0.1297	0.2029	0.06606	0.00213022	0.2029	0.0661266	0.00215241
5	rs12522597	75431699	G	0.4195	-0.138	0.04493	0.00213026	-0.138	0.0449752	0.00215241
5	rs372711552	123891626	T	0.01441	-0.5956	0.1939	0.00212853	-0.5956	0.194112	0.00215259
5	rs17264034	9557602	A	0.05561	0.2967	0.09817	0.00250855	0.301514	0.0982682	0.00215298
5	rs60305139	78352917	G	0.1297	-0.203	0.0661	0.00213269	-0.203	0.0661668	0.00215492
5	rs61180805	78352922	C	0.1297	-0.203	0.0661	0.00213269	-0.203	0.0661668	0.00215492
5	rs72806709	152339597	C	0.1903	-0.1743	0.05676	0.00213469	-0.1743	0.0568177	0.00215708
5	rs73132143	78354574	T	0.1297	-0.2027	0.06603	0.0021419	-0.2027	0.0660965	0.00216415
5	rs73132146	78354629	A	0.1297	-0.2027	0.06603	0.0021419	-0.2027	0.0660965	0.00216415
5	rs79370071	78354549	A	0.1297	-0.2027	0.06603	0.0021419	-0.2027	0.0660965	0.00216415
5	rs4866316	18287844	C	0.4059	-0.1374	0.04476	0.0021427	-0.1374	0.0448042	0.00216454
5	rs4866089	18287613	A	0.4059	-0.1374	0.04476	0.0021427	-0.1374	0.0448042	0.00216454
5	rs55818837	170695285	G	0.1061	0.2177	0.07092	0.00214305	0.2177	0.0709892	0.00216462
5	rs138403189	113870067	T	0.01643	0.5473	0.1783	0.00214385	0.5473	0.178487	0.00216709
5	rs137986620	113876553	G	0.01643	0.5473	0.1783	0.00214385	0.5473	0.178487	0.00216709
5	rs10078484	80679150	A	0.3195	-0.1449	0.04721	0.00214586	-0.1449	0.0472568	0.00216779
5	rs76661107	12648019	A	0.1704	0.183	0.05964	0.00215201	0.183	0.0597013	0.0021748
5	rs4487479	152008600	G	0.4089	-0.1392	0.04537	0.0021542	-0.1392	0.0454161	0.00217677
5	rs60862272	152009347	G	0.4089	-0.1392	0.04537	0.0021542	-0.1392	0.0454161	0.00217677
5	rs4703519	80665130	C	0.3007	-0.148	0.04824	0.00215501	-0.148	0.0482882	0.00217721
5	rs2074558	135380059	A	0.375	-0.1414	0.0461	0.00216042	-0.1414	0.0461469	0.00218305
5	rs571215882	164782012	G	0.005716	0.9887	0.3223	0.00215757	0.9887	0.322689	0.0021844
5	rs17565727	152081338	A	0.2568	-0.157	0.05119	0.00216215	-0.157	0.0512423	0.00218489
5	rs72799126	152084873	C	0.2568	-0.157	0.05119	0.00216215	-0.157	0.0512423	0.00218489
5	rs4958599	152338061	G	0.19	-0.1741	0.05678	0.00216783	-0.1741	0.0568375	0.00219043
5	rs72752022	24582110	T	0.1159	0.2135	0.06964	0.00217113	0.2135	0.0697106	0.00219377
5	rs4449583	1284135	T	0.4605	0.1358	0.04521	0.00266665	0.138589	0.0452547	0.00219547
5	rs564207106	9029856	A	0.008454	0.7676	0.2545	0.0025604	0.780106	0.254772	0.00219878
5	rs10472794	31893502	A	0.4196	-0.1378	0.04496	0.00217709	-0.1378	0.0450051	0.00219956
5	rs17489682	152312444	G	0.2747	-0.155	0.05058	0.00218069	-0.155	0.0506325	0.00220398
5	rs12659715	152310058	G	0.2747	-0.155	0.05058	0.00218069	-0.155	0.0506325	0.00220398
5	rs1846417	95786893	C	0.03596	0.368	0.1201	0.00218316	0.368	0.120222	0.00220603
5	rs10941089	33802540	T	0.3181	-0.1456	0.04752	0.00218419	-0.1456	0.0475674	0.00220659
5	rs72806708	152338710	C	0.1883	-0.1747	0.05702	0.00218518	-0.1747	0.0570777	0.00220791
5	rs224867	81737474	T	0.4261	0.1384	0.04518	0.00218909	0.1384	0.0452259	0.00221195
5	rs91981	6833308	C	0.3254	-0.1446	0.04787	0.00252207	-0.146628	0.0479175	0.00221335
5	rs539111368	170682596	G	0.005001	-1.087	0.3548	0.0021862	-1.087	0.355253	0.0022149
5	rs533942350	170685456	T	0.005001	-1.087	0.3548	0.0021862	-1.087	0.355253	0.0022149
5	rs2932131	163947315	T	0.4907	-0.1359	0.04438	0.00219724	-0.1359	0.0444244	0.00221983
5	rs9686926	82229238	C	0.09979	-0.2241	0.07319	0.00219942	-0.2241	0.0732616	0.00222151
5	rs564693575	82229250	C	0.09979	-0.2241	0.07319	0.00219942	-0.2241	0.0732616	0.00222151
5	rs9686917	82229253	T	0.09979	-0.2241	0.07319	0.00219942	-0.2241	0.0732616	0.00222151
5	rs73768116	81041531	C	0.05299	-0.3042	0.09936	0.00220162	-0.3042	0.0994601	0.00222438
5	rs16899108	81028411	A	0.05299	-0.3042	0.09936	0.00220162	-0.3042	0.0994601	0.00222438
5	rs12522538	152002303	G	0.4084	-0.1389	0.04537	0.00220235	-0.1389	0.0454159	0.00222521
5	rs1217465	104223498	A	0.3313	0.146	0.04769	0.00220276	0.146	0.0477389	0.00222593
5	rs11948856	151983819	G	0.4118	-0.1388	0.04534	0.00220367	-0.1388	0.0453859	0.00222657
5	rs312578	143342108	C	0.3832	0.1406	0.04593	0.00220466	0.1406	0.0459766	0.0022276
5	rs312577	143342188	A	0.3832	0.1406	0.04593	0.00220466	0.1406	0.0459766	0.0022276
5	rs312573	143343780	T	0.3832	0.1406	0.04593	0.00220466	0.1406	0.0459766	0.0022276
5	rs312580	143341039	G	0.3832	0.1406	0.04593	0.00220466	0.1406	0.0459766	0.0022276
5	rs312571	143344660	A	0.1937	0.1704	0.05567	0.00220677	0.1704	0.0557248	0.00222904
5	rs312566	143348629	C	0.1937	0.1704	0.05567	0.00220677	0.1704	0.0557248	0.00222904
5	rs12521130	81815331	A	0.4358	0.1382	0.04515	0.00220667	0.1382	0.045196	0.00222974
5	rs312565	143349710	G	0.3834	0.1406	0.04594	0.00220958	0.1406	0.0459866	0.00223256
5	rs10075594	141594907	A	0.2316	-0.1615	0.05277	0.00221004	-0.1615	0.0528231	0.00223287
5	rs60185662	80234453	T	0.3747	-0.1428	0.04666	0.00221014	-0.1428	0.0467084	0.00223364
5	rs274671	6712533	G	0.3726	-0.1438	0.04586	0.00171485	-0.140341	0.0459084	0.00223575
5	rs6883680	81909354	T	0.3676	-0.1422	0.04647	0.00221308	-0.1422	0.0465174	0.00223623
5	rs1898671	110408002	T	0.0974	0.228	0.07454	0.00222255	0.228	0.0746139	0.00224512
5	rs13174864	12716629	A	0.134	-0.1997	0.06529	0.00222328	-0.1997	0.0653555	0.00224615
5	rs414754	79167837	C	0.2415	-0.1561	0.05104	0.00222533	-0.1561	0.0510894	0.0022474
5	rs2287885	40756226	T	0.1827	0.1775	0.05805	0.00223036	0.1775	0.0581092	0.00225367
5	rs3792826	40753877	A	0.1827	0.1775	0.05805	0.00223036	0.1775	0.0581092	0.00225367
5	rs77567692	40722765	T	0.1827	0.1775	0.05805	0.00223036	0.1775	0.0581092	0.00225367
5	rs151211080	40718890	T	0.1827	0.1775	0.05805	0.00223036	0.1775	0.0581092	0.00225367
5	rs3792823	40754229	G	0.1827	0.1775	0.05805	0.00223036	0.1775	0.0581092	0.00225367
5	rs79208792	40725818	C	0.1827	0.1775	0.05805	0.00223036	0.1775	0.0581092	0.00225367
5	rs144616890	94450361	C	0.008335	-0.8235	0.2693	0.00222873	-0.8235	0.269627	0.00225651
5	rs16873509	4514532	A	0.1992	-0.1675	0.05589	0.00272688	-0.170836	0.055944	0.00226038
5	rs7446718	12077683	G	0.3869	0.1396	0.04567	0.0022378	0.1396	0.0457158	0.00226076
5	rs13157763	12078064	T	0.3869	0.1396	0.04567	0.0022378	0.1396	0.0457158	0.00226076
5	rs6453021	70851532	A	0.04954	0.3133	0.1025	0.00223874	0.3133	0.102603	0.0022617
5	rs148227691	146832697	A	0.005835	-1.004	0.3284	0.0022338	-1.004	0.328817	0.00226284
5	rs13185370	12283401	T	0.3381	0.1423	0.04656	0.00224108	0.1423	0.0466058	0.00226361
5	rs116599801	152693945	C	0.0281	0.4129	0.1351	0.00224121	0.4129	0.135236	0.00226436
5	rs72803675	113955343	A	0.008454	-0.8032	0.2628	0.00224075	-0.8032	0.263108	0.00226766
5	rs28669813	174430344	C	0.231	-0.1588	0.05197	0.00224604	-0.1588	0.0520205	0.00226835
5	rs578002430	162396678	A	0.01036	0.6954	0.2276	0.0022479	0.6954	0.227845	0.00227263
5	rs315203	143335241	G	0.2085	0.1659	0.05431	0.00225296	0.1659	0.0543635	0.00227564
5	rs17565693	152070764	T	0.2574	-0.1564	0.0512	0.00225295	-0.1564	0.0512519	0.0022763
5	rs10037537	152326018	G	0.2064	-0.1676	0.05487	0.00225442	-0.1676	0.0549247	0.0022774
5	rs4975630	1214560	A	0.09729	0.2215	0.07482	0.00307202	0.228515	0.0748894	0.00227804
5	rs139125593	122751455	T	0.1125	0.2146	0.07026	0.00225534	0.2146	0.07033	0.00227832
5	rs34481765	117919119	C	0.3334	-0.1441	0.04718	0.00225616	-0.1441	0.0472272	0.00227923
5	rs6876535	18275258	T	0.3794	-0.1388	0.04545	0.00225883	-0.1388	0.0454947	0.00228153
5	rs10223263	18277007	G	0.3794	-0.1388	0.04545	0.00225883	-0.1388	0.0454947	0.00228153
5	rs11746599	166301526	C	0.2036	-0.1701	0.0557	0.00225918	-0.1701	0.0557567	0.00228265
5	rs6880997	1113486	G	0.3727	-0.1396	0.04656	0.00271507	-0.142179	0.0466058	0.00228328
5	rs7701990	1114822	A	0.3727	-0.1396	0.04656	0.00271507	-0.142179	0.0466058	0.00228328
5	rs7702189	1114944	A	0.3727	-0.1396	0.04656	0.00271507	-0.142179	0.0466058	0.00228328
5	rs113356263	152071637	T	0.2572	-0.1563	0.05119	0.00226316	-0.1563	0.0512418	0.00228655
5	rs149797396	43103546	G	0.0437	0.338	0.1107	0.00226342	0.338	0.110815	0.00228735
5	rs7718887	117895084	G	0.3016	-0.1481	0.04851	0.00226582	-0.1481	0.0485586	0.00228899
5	rs66517272	179791147	G	0.2583	0.1546	0.05064	0.00226624	0.1546	0.0506903	0.00228921
5	rs56127012	152144834	T	0.2623	-0.1558	0.05104	0.00226938	-0.1558	0.051092	0.00229297
5	rs72799168	152140996	A	0.2623	-0.1558	0.05104	0.00226938	-0.1558	0.051092	0.00229297
5	rs72799165	152136262	A	0.2623	-0.1558	0.05104	0.00226938	-0.1558	0.051092	0.00229297
5	rs55752608	152138775	A	0.2623	-0.1558	0.05104	0.00226938	-0.1558	0.051092	0.00229297
5	rs113598885	152141778	T	0.2623	-0.1558	0.05104	0.00226938	-0.1558	0.051092	0.00229297
5	rs373992726	152145464	T	0.2623	-0.1558	0.05104	0.00226938	-0.1558	0.051092	0.00229297
5	rs150968688	152147751	T	0.2623	-0.1558	0.05104	0.00226938	-0.1558	0.051092	0.00229297
5	rs78101499	141571169	T	0.128	0.2031	0.06654	0.00227095	0.2031	0.0666064	0.00229409
5	rs72799948	141571302	A	0.128	0.2031	0.06654	0.00227095	0.2031	0.0666064	0.00229409
5	rs13190596	28273641	T	0.07466	-0.2588	0.08479	0.00227135	-0.2588	0.0848751	0.00229461
5	rs13188747	28269362	C	0.07466	-0.2588	0.08479	0.00227135	-0.2588	0.0848751	0.00229461
5	rs10462831	7222874	G	0.4396	-0.1421	0.04422	0.00131138	-0.134963	0.0442683	0.00229798
5	rs5000754	7219797	A	0.4396	-0.1421	0.04422	0.00131138	-0.134963	0.0442683	0.00229798
5	rs12716191	7226409	T	0.4396	-0.1421	0.04422	0.00131138	-0.134963	0.0442683	0.00229798
5	rs10040161	7223266	C	0.4396	-0.1421	0.04422	0.00131138	-0.134963	0.0442683	0.00229798
5	rs56262971	2336403	T	0.4032	0.1353	0.04526	0.00279531	0.138091	0.045303	0.00230237
5	rs2416466	116635953	G	0.2162	0.1656	0.05428	0.00228196	0.1656	0.0543347	0.00230541
5	rs6580591	148403890	G	0.4602	0.1363	0.04468	0.00228398	0.1363	0.0447247	0.00230728
5	rs10473787	26200299	A	0.1666	-0.1808	0.05927	0.00228501	-0.1808	0.0593283	0.00230793
5	rs1330677	26199814	A	0.1666	-0.1808	0.05927	0.00228501	-0.1808	0.0593283	0.00230793
5	rs10473786	26200230	T	0.1666	-0.1808	0.05927	0.00228501	-0.1808	0.0593283	0.00230793
5	rs547222040	29623394	T	0.005477	-1.042	0.3415	0.00227895	-1.042	0.341938	0.00230879
5	rs4921077	115532976	C	0.04251	0.3337	0.1094	0.00228633	0.3337	0.109507	0.00230922
5	rs6893709	148396467	G	0.4581	0.1361	0.04462	0.00228688	0.1361	0.0446645	0.00231011
5	rs7726185	12090989	C	0.3871	0.1392	0.04564	0.00228875	0.1392	0.0456855	0.00231199
5	rs77651534	40779705	A	0.1823	0.1771	0.05807	0.00229019	0.1771	0.0581288	0.00231384
5	rs312570	143345026	C	0.2156	0.1645	0.05394	0.00229082	0.1645	0.0539935	0.00231397
5	rs393736	143346585	A	0.2156	0.1645	0.05394	0.00229082	0.1645	0.0539935	0.00231397
5	rs312568	143347232	A	0.2156	0.1645	0.05394	0.00229082	0.1645	0.0539935	0.00231397
5	rs312579	143341309	C	0.2156	0.1645	0.05394	0.00229082	0.1645	0.0539935	0.00231397
5	rs393210	143346586	A	0.2156	0.1645	0.05394	0.00229082	0.1645	0.0539935	0.00231397
5	rs6896720	12433934	G	0.1705	-0.1809	0.05932	0.00229176	-0.1809	0.0593795	0.00231518
5	rs2401066	12434922	T	0.1705	-0.1809	0.05932	0.00229176	-0.1809	0.0593795	0.00231518
5	rs1025475	148389608	C	0.4578	0.136	0.04462	0.002304	0.136	0.0446644	0.00232734
5	rs1036190	148387612	G	0.4578	0.136	0.04462	0.002304	0.136	0.0446644	0.00232734
5	rs1025476	148389763	A	0.4578	0.136	0.04462	0.002304	0.136	0.0446644	0.00232734
5	rs4867053	31026738	A	0.3446	0.1425	0.04677	0.00231272	0.1425	0.0468165	0.0023361
5	rs187623656	6713683	C	0.3679	-0.142	0.04593	0.0019904	-0.139937	0.0459768	0.00233741
5	rs77843034	114523294	A	0.06132	-0.2877	0.09443	0.00231368	-0.2877	0.0945275	0.00233798
5	rs72829404	170674249	G	0.1547	0.1849	0.0607	0.00231809	0.1849	0.0607588	0.00234092
5	rs13157806	179844876	C	0.1222	0.2072	0.06803	0.00232128	0.2072	0.0680979	0.00234482
5	rs72806710	152339648	G	0.1899	-0.173	0.05681	0.00232496	-0.173	0.0568667	0.00234853
5	rs4957144	40914326	A	0.1618	-0.1852	0.06082	0.00232641	-0.1852	0.0608813	0.00235024
5	rs32353	12543070	A	0.2011	-0.1686	0.05537	0.00232703	-0.1686	0.0554248	0.00235043
5	rs10065473	88774425	G	0.4649	-0.1373	0.04509	0.00232664	-0.1373	0.0451358	0.00235066
5	rs4618461	88774328	G	0.4649	-0.1373	0.04509	0.00232664	-0.1373	0.0451358	0.00235066
5	rs12188451	151981696	A	0.153	0.1864	0.06122	0.00232869	0.1864	0.0612797	0.00235176
5	rs1888269	26201033	A	0.1668	-0.1804	0.05925	0.00232893	-0.1804	0.0593081	0.00235211
5	rs1888268	26201128	G	0.1668	-0.1804	0.05925	0.00232893	-0.1804	0.0593081	0.00235211
5	rs7712351	146528629	C	0.1181	0.2114	0.06943	0.0023284	0.2114	0.0695	0.00235226
5	rs4443455	85317681	A	0.2574	-0.1547	0.05081	0.00232931	-0.1547	0.0508604	0.00235276
5	rs13177280	85319413	A	0.2574	-0.1547	0.05081	0.00232931	-0.1547	0.0508604	0.00235276
5	rs35651341	85319412	A	0.2574	-0.1547	0.05081	0.00232931	-0.1547	0.0508604	0.00235276
5	rs72804781	152314450	C	0.2746	-0.154	0.05058	0.00232927	-0.154	0.0506318	0.00235349
5	rs13175702	12427685	A	0.168	-0.1816	0.05965	0.00233125	-0.1816	0.0597096	0.0023549
5	rs75907275	180216012	A	0.01179	0.6543	0.2149	0.00232934	0.6543	0.215132	0.00235493
5	rs10063011	145255781	C	0.216	0.164	0.05387	0.00233171	0.164	0.0539232	0.00235508
5	rs6861426	27072124	T	0.01786	-0.5273	0.1732	0.00233101	-0.5273	0.173383	0.00235603
5	rs16870378	40831063	C	0.109	0.2165	0.07112	0.00233338	0.2165	0.0711901	0.00235675
5	rs7724883	153988866	A	0.237	-0.158	0.05191	0.00233665	-0.158	0.0519608	0.00235985
5	rs76871791	94200575	C	0.01107	-0.6912	0.2271	0.00233771	-0.6912	0.227357	0.00236462
5	rs72804789	152322621	T	0.2746	-0.1539	0.05058	0.00234462	-0.1539	0.0506317	0.00236894
5	rs1852723	88760511	G	0.4609	-0.1367	0.04493	0.00234614	-0.1367	0.0449752	0.00237008
5	rs6871986	151947459	C	0.4009	-0.1377	0.04526	0.00234683	-0.1377	0.0453046	0.00237032
5	rs57358310	151948242	T	0.4009	-0.1377	0.04526	0.00234683	-0.1377	0.0453046	0.00237032
5	rs6872161	151947543	A	0.4009	-0.1377	0.04526	0.00234683	-0.1377	0.0453046	0.00237032
5	rs418957	11281647	C	0.01286	0.6399	0.2043	0.00173526	0.621624	0.204532	0.00237162
5	rs79749542	26243475	A	0.04846	0.313	0.1029	0.00235177	0.313	0.103001	0.00237511
5	rs1217471	104210061	T	0.3207	0.1468	0.04826	0.00235124	0.1468	0.0483091	0.00237549
5	rs12153723	163124163	G	0.03394	-0.3796	0.1248	0.00235272	-0.3796	0.124928	0.00237714
5	rs12520372	1672272	G	0.2668	0.1566	0.05049	0.00192475	0.153574	0.0505427	0.00237752
5	rs375056441	9871821	T	0.01012	-0.7255	0.2352	0.0020382	-0.715432	0.23547	0.002379
5	rs1990976	75449561	G	0.09038	0.2329	0.07659	0.00235898	0.2329	0.076664	0.00238207
5	rs9687624	97884222	G	0.04299	0.3348	0.1101	0.00235894	0.3348	0.11021	0.00238282
5	rs9687381	97884219	T	0.04299	0.3348	0.1101	0.00235894	0.3348	0.11021	0.00238282
5	rs11133715	1261052	A	0.2648	0.1736	0.05038	0.000569347	0.153223	0.0504458	0.00238644
5	rs32349	12545654	A	0.1996	-0.1689	0.05556	0.00236612	-0.1689	0.0556148	0.00238978
5	rs300220	162738470	G	0.3159	0.144	0.04737	0.00236658	0.144	0.047416	0.00238984
5	rs11960526	12037911	T	0.171	-0.1785	0.05872	0.00236696	-0.1785	0.0587774	0.00239041
5	rs12513727	12038726	A	0.171	-0.1785	0.05872	0.00236696	-0.1785	0.0587774	0.00239041
5	rs35875421	12049082	A	0.171	-0.1785	0.05872	0.00236696	-0.1785	0.0587774	0.00239041
5	rs11746688	12040493	G	0.171	-0.1785	0.05872	0.00236696	-0.1785	0.0587774	0.00239041
5	rs77459285	12037218	T	0.171	-0.1785	0.05872	0.00236696	-0.1785	0.0587774	0.00239041
5	rs35117741	12040082	T	0.171	-0.1785	0.05872	0.00236696	-0.1785	0.0587774	0.00239041
5	rs11950958	12038064	A	0.171	-0.1785	0.05872	0.00236696	-0.1785	0.0587774	0.00239041
5	rs35899772	12040340	C	0.171	-0.1785	0.05872	0.00236696	-0.1785	0.0587774	0.00239041
5	rs4576145	12036723	A	0.171	-0.1785	0.05872	0.00236696	-0.1785	0.0587774	0.00239041
5	rs13185447	12056802	G	0.171	-0.1785	0.05872	0.00236696	-0.1785	0.0587774	0.00239041
5	rs34144341	12039595	A	0.171	-0.1785	0.05872	0.00236696	-0.1785	0.0587774	0.00239041
5	rs147253787	94099361	A	0.01346	-0.6028	0.1983	0.00236705	-0.6028	0.198507	0.00239211
5	rs149788023	81730393	C	0.3876	0.1388	0.04567	0.00237212	0.1388	0.0457152	0.0023959
5	rs11955640	81730399	A	0.3876	0.1388	0.04567	0.00237212	0.1388	0.0457152	0.0023959
5	rs76479786	152294166	T	0.2769	-0.1529	0.05031	0.00237241	-0.1529	0.050361	0.00239676
5	rs4571510	85318481	T	0.2577	-0.1544	0.05081	0.00237545	-0.1544	0.0508602	0.00239919
5	rs7730615	85320598	A	0.2577	-0.1544	0.05081	0.00237545	-0.1544	0.0508602	0.00239919
5	rs4568396	85318243	C	0.2577	-0.1544	0.05081	0.00237545	-0.1544	0.0508602	0.00239919
5	rs531301604	55829467	T	0.01024	-0.7099	0.2336	0.002374	-0.7099	0.233858	0.0024006
5	rs116659245	114124431	A	0.01072	-0.6937	0.2283	0.00237723	-0.6937	0.228552	0.00240383
5	rs536883376	152810852	T	0.007264	0.848	0.2791	0.00237887	0.848	0.279413	0.00240592
5	rs72802360	134528308	T	0.01965	0.4982	0.164	0.00238308	0.4982	0.16417	0.00240805
5	rs2961689	141573805	T	0.128	0.2021	0.06654	0.00238731	0.2021	0.0666057	0.00241114
5	rs74488881	95792071	G	0.03537	0.3687	0.1214	0.00238892	0.3687	0.121522	0.00241318
5	rs4640766	104738605	C	0.008335	0.7811	0.2572	0.00238996	0.7811	0.257481	0.00241636
5	rs1355095	131248769	C	0.1973	-0.1676	0.0552	0.00239555	-0.1676	0.0552532	0.00241887
5	rs34777614	170707405	C	0.1062	0.2152	0.07088	0.00239646	0.2152	0.0709475	0.00241951
5	rs4580814	1113244	T	0.3738	-0.1381	0.04652	0.00299145	-0.141229	0.0465647	0.00242167
5	rs6889941	81813604	T	0.4355	0.1371	0.04517	0.00240376	0.1371	0.0452152	0.00242805
5	rs59362909	78360076	C	0.1298	-0.2003	0.066	0.00240657	-0.2003	0.0660647	0.0024304
5	rs61423512	78353112	G	0.1298	-0.2003	0.066	0.00240657	-0.2003	0.0660647	0.0024304
5	rs73132154	78355132	T	0.1298	-0.2003	0.066	0.00240657	-0.2003	0.0660647	0.0024304
5	rs16876411	78351894	T	0.1298	-0.2003	0.066	0.00240657	-0.2003	0.0660647	0.0024304
5	rs78583201	78351311	T	0.1298	-0.2003	0.066	0.00240657	-0.2003	0.0660647	0.0024304
5	rs73132138	78352675	T	0.1298	-0.2003	0.066	0.00240657	-0.2003	0.0660647	0.0024304
5	rs16876428	78352894	T	0.1298	-0.2003	0.066	0.00240657	-0.2003	0.0660647	0.0024304
5	rs16876431	78353059	C	0.1298	-0.2003	0.066	0.00240657	-0.2003	0.0660647	0.0024304
5	rs2272038	78351607	C	0.1298	-0.2003	0.066	0.00240657	-0.2003	0.0660647	0.0024304
5	rs58520599	78353110	G	0.1298	-0.2003	0.066	0.00240657	-0.2003	0.0660647	0.0024304
5	rs78321182	78354029	T	0.1298	-0.2003	0.066	0.00240657	-0.2003	0.0660647	0.0024304
5	rs73132128	78351324	C	0.1298	-0.2003	0.066	0.00240657	-0.2003	0.0660647	0.0024304
5	rs16876438	78354177	T	0.1298	-0.2003	0.066	0.00240657	-0.2003	0.0660647	0.0024304
5	rs78590865	78354031	T	0.1298	-0.2003	0.066	0.00240657	-0.2003	0.0660647	0.0024304
5	rs16876397	78349485	T	0.1298	-0.2003	0.066	0.00240657	-0.2003	0.0660647	0.0024304
5	rs77685863	78351302	T	0.1298	-0.2003	0.066	0.00240657	-0.2003	0.0660647	0.0024304
5	rs113503479	78352227	A	0.1298	-0.2003	0.066	0.00240657	-0.2003	0.0660647	0.0024304
5	rs7724345	78353545	C	0.1298	-0.2003	0.066	0.00240657	-0.2003	0.0660647	0.0024304
5	rs1984685	78356436	C	0.1298	-0.2003	0.066	0.00240657	-0.2003	0.0660647	0.0024304
5	rs1984686	78356504	A	0.1298	-0.2003	0.066	0.00240657	-0.2003	0.0660647	0.0024304
5	rs73132166	78360601	C	0.1298	-0.2003	0.066	0.00240657	-0.2003	0.0660647	0.0024304
5	rs57429710	78355407	C	0.1298	-0.2003	0.066	0.00240657	-0.2003	0.0660647	0.0024304
5	rs16876451	78356069	C	0.1298	-0.2003	0.066	0.00240657	-0.2003	0.0660647	0.0024304
5	rs16876468	78357277	C	0.1298	-0.2003	0.066	0.00240657	-0.2003	0.0660647	0.0024304
5	rs73132156	78355217	T	0.1298	-0.2003	0.066	0.00240657	-0.2003	0.0660647	0.0024304
5	rs73132150	78355059	A	0.1298	-0.2003	0.066	0.00240657	-0.2003	0.0660647	0.0024304
5	rs60005888	78355582	G	0.1298	-0.2003	0.066	0.00240657	-0.2003	0.0660647	0.0024304
5	rs73132148	78354895	T	0.1298	-0.2003	0.066	0.00240657	-0.2003	0.0660647	0.0024304
5	rs16876440	78354203	A	0.1298	-0.2003	0.066	0.00240657	-0.2003	0.0660647	0.0024304
5	rs73132134	78352372	C	0.1298	-0.2003	0.066	0.00240657	-0.2003	0.0660647	0.0024304
5	rs7705204	78353947	T	0.1298	-0.2003	0.066	0.00240657	-0.2003	0.0660647	0.0024304
5	rs16876472	78358052	G	0.1298	-0.2003	0.066	0.00240657	-0.2003	0.0660647	0.0024304
5	rs58932604	78355600	T	0.1298	-0.2003	0.066	0.00240657	-0.2003	0.0660647	0.0024304
5	rs7701195	78353709	T	0.1298	-0.2003	0.066	0.00240657	-0.2003	0.0660647	0.0024304
5	rs16876470	78357826	T	0.1298	-0.2003	0.066	0.00240657	-0.2003	0.0660647	0.0024304
5	rs275480	6832480	T	0.3225	-0.1437	0.04799	0.00275009	-0.145637	0.0480367	0.00243113
5	rs275482	6831571	T	0.3225	-0.1437	0.04799	0.00275009	-0.145637	0.0480367	0.00243113
5	rs7736030	79005647	T	0.4848	0.1342	0.04423	0.00241223	0.1342	0.0442731	0.00243593
5	rs545483810	131444500	C	0.01167	0.6451	0.2126	0.00241065	0.6451	0.212821	0.00243594
5	rs150980741	168185596	T	0.006073	0.931	0.3068	0.00240895	0.931	0.307148	0.00243651
5	rs79612542	162962478	C	0.09455	-0.2305	0.07597	0.00241261	-0.2305	0.0760448	0.00243658
5	rs7700282	162958311	G	0.09455	-0.2305	0.07597	0.00241261	-0.2305	0.0760448	0.00243658
5	rs6887453	162959555	A	0.09455	-0.2305	0.07597	0.00241261	-0.2305	0.0760448	0.00243658
5	rs114513726	7399005	C	0.00774	0.8023	0.2699	0.00295306	0.818889	0.270187	0.00243891
5	rs6873471	73112643	T	0.3164	-0.1455	0.04797	0.00242019	-0.1455	0.0480175	0.00244438
5	rs35257550	35297829	G	0.01262	0.6217	0.205	0.0024239	0.6217	0.205214	0.00244939
5	rs6896689	68196982	A	0.3183	0.1465	0.04831	0.00242538	0.1465	0.0483587	0.00245004
5	rs6579993	152329479	G	0.2067	-0.1659	0.05472	0.00243102	-0.1659	0.0547734	0.00245495
5	rs79590047	78358798	G	0.1303	-0.1999	0.06594	0.00243307	-0.1999	0.0660046	0.00245709
5	rs4869672	35811282	T	0.2383	0.158	0.05212	0.00243369	0.158	0.0521711	0.00245774
5	rs2964322	163955184	A	0.4924	0.1348	0.04448	0.00244088	0.1348	0.0445237	0.00246504
5	rs55971982	170695263	A	0.1062	0.2148	0.07089	0.00244516	0.2148	0.0709572	0.00246849
5	rs10068644	88286449	G	0.08109	0.2494	0.08231	0.00244547	0.2494	0.0823926	0.00247016
5	rs10054498	7231531	G	0.4397	-0.141	0.04421	0.00142606	-0.133958	0.0442574	0.00247158
5	rs4444937	7231209	G	0.4397	-0.141	0.04421	0.00142606	-0.133958	0.0442574	0.00247158
5	rs35656840	7232103	A	0.4397	-0.141	0.04421	0.00142606	-0.133958	0.0442574	0.00247158
5	rs5025140	7230768	G	0.4397	-0.141	0.04421	0.00142606	-0.133958	0.0442574	0.00247158
5	rs4529159	7230888	G	0.4397	-0.141	0.04421	0.00142606	-0.133958	0.0442574	0.00247158
5	rs12516560	1665620	G	0.2932	0.154	0.04947	0.00185197	0.149843	0.049523	0.00248031
5	rs12516559	1665596	T	0.2932	0.154	0.04947	0.00185197	0.149843	0.049523	0.00248031
5	rs113286079	63247781	A	0.008812	0.7596	0.2508	0.00245602	0.7596	0.251074	0.00248297
5	rs6869968	151945837	G	0.4015	-0.137	0.04524	0.00245939	-0.137	0.0452841	0.00248353
5	rs11956179	151947064	G	0.4015	-0.137	0.04524	0.00245939	-0.137	0.0452841	0.00248353
5	rs1447385	98465756	T	0.3557	-0.1403	0.04633	0.00245954	-0.1403	0.0463752	0.00248368
5	rs1715354	143353442	A	0.2154	0.1637	0.05406	0.00246083	0.1637	0.054113	0.00248508
5	rs4703518	80664821	A	0.178	-0.1755	0.05796	0.00246219	-0.1755	0.0580165	0.00248632
5	rs10036165	149281990	C	0.4096	0.1386	0.04578	0.00246567	0.1386	0.045826	0.00249058
5	rs201985115	7235632	T	0.2666	0.1531	0.05026	0.00231784	0.152153	0.0503099	0.00249191
5	rs79401072	43111402	T	0.04418	0.3321	0.1097	0.0024671	0.3321	0.109811	0.00249209
5	rs78263084	43111384	A	0.04418	0.3321	0.1097	0.0024671	0.3321	0.109811	0.00249209
5	rs4235603	4520497	C	0.2049	-0.1581	0.05461	0.00379069	-0.165273	0.0546576	0.00249625
5	rs6895108	1113500	A	0.3724	-0.1385	0.04657	0.00293928	-0.140952	0.046615	0.00249661
5	rs62378909	77821975	C	0.2916	0.1489	0.0492	0.00247466	0.1489	0.0492487	0.00249929
5	rs393371	145264397	C	0.1943	0.1701	0.05622	0.00248129	0.1701	0.0562751	0.0025057
5	rs6878091	145272704	A	0.1943	0.1701	0.05622	0.00248129	0.1701	0.0562751	0.0025057
5	rs7729747	141478055	C	0.1975	-0.1664	0.055	0.0024826	-0.1664	0.0550522	0.00250625
5	rs10038344	98444623	T	0.3799	-0.1386	0.04581	0.00248189	-0.1386	0.0458548	0.00250629
5	rs17381680	114525350	T	0.05906	-0.2913	0.09629	0.00248439	-0.2913	0.0963882	0.00250983
5	rs249646	141584972	G	0.1198	-0.2072	0.0685	0.00248783	-0.2072	0.0685671	0.00251228
5	rs2968096	12197390	G	0.3407	0.141	0.04662	0.00249083	0.141	0.046665	0.00251497
5	rs2907293	12200954	C	0.3407	0.141	0.04662	0.00249083	0.141	0.046665	0.00251497
5	rs73132116	78343807	T	0.126	-0.2022	0.06687	0.0024964	-0.2022	0.0669351	0.00252078
5	rs61142528	78341466	T	0.126	-0.2022	0.06687	0.0024964	-0.2022	0.0669351	0.00252078
5	rs62335994	1724435	T	0.01322	0.5836	0.2005	0.00360593	0.606226	0.200691	0.00252192
5	rs10060452	63846676	T	0.008573	0.7695	0.2545	0.00249807	0.7695	0.254777	0.00252535
5	rs146938195	152136979	T	0.2622	-0.1543	0.05104	0.00250184	-0.1543	0.0510908	0.00252682
5	rs56208248	152138598	G	0.2622	-0.1543	0.05104	0.00250184	-0.1543	0.0510908	0.00252682
5	rs55752615	152138718	T	0.2622	-0.1543	0.05104	0.00250184	-0.1543	0.0510908	0.00252682
5	rs4958577	152137364	T	0.2622	-0.1543	0.05104	0.00250184	-0.1543	0.0510908	0.00252682
5	rs186627986	152143495	G	0.2622	-0.1543	0.05104	0.00250184	-0.1543	0.0510908	0.00252682
5	rs78570617	116929145	C	0.0125	-0.6385	0.2112	0.00250116	-0.6385	0.21143	0.00252847
5	rs10474055	81910293	A	0.3689	-0.1401	0.04635	0.00250569	-0.1401	0.0463958	0.00253051
5	rs570308860	176092184	A	0.007978	-0.8244	0.2727	0.00250198	-0.8244	0.273017	0.00253118
5	rs16876413	78352006	T	0.1294	-0.1996	0.06604	0.0025077	-0.1996	0.0661041	0.00253209
5	rs4367281	81911138	C	0.3666	-0.1402	0.04639	0.00250942	-0.1402	0.0464358	0.00253424
5	rs75517244	157718364	T	0.03048	-0.3953	0.1308	0.00250969	-0.3953	0.130931	0.0025348
5	rs2968092	12194982	T	0.3401	0.141	0.04666	0.00251226	0.141	0.046705	0.00253655
5	rs2968098	12201295	T	0.3401	0.141	0.04666	0.00251226	0.141	0.046705	0.00253655
5	rs34828149	77716998	T	0.3266	0.1442	0.04772	0.00251282	0.1442	0.0477672	0.00253771
5	rs2162959	77692745	A	0.3365	0.1426	0.0472	0.00251786	0.1426	0.0472463	0.00254261
5	rs35286395	85324783	C	0.2578	-0.1535	0.05081	0.00251892	-0.1535	0.0508595	0.00254351
5	rs34702127	85324756	G	0.2578	-0.1535	0.05081	0.00251892	-0.1535	0.0508595	0.00254351
5	rs1428071	164065766	A	0.05299	0.3004	0.09945	0.00252263	0.3004	0.0995474	0.00254736
5	rs1985887	28287187	C	0.2615	-0.1528	0.05059	0.00252475	-0.1528	0.0506393	0.00254938
5	rs249647	141584668	A	0.1203	-0.2066	0.06841	0.00252753	-0.2066	0.0684768	0.00255223
5	rs7728639	78439825	T	0.1486	-0.1895	0.06275	0.00252841	-0.1895	0.0628116	0.00255326
5	rs7700938	12439481	T	0.1494	-0.1895	0.06275	0.00252841	-0.1895	0.0628119	0.00255337
5	rs77949467	142512066	A	0.06918	0.2641	0.08746	0.00253053	0.2641	0.0875449	0.00255512
5	rs116569222	128672076	T	0.03227	-0.385	0.1275	0.00253102	-0.385	0.127628	0.00255636
5	rs72785039	128674235	G	0.03227	-0.385	0.1275	0.00253102	-0.385	0.127628	0.00255636
5	rs312567	143347669	G	0.2114	0.1637	0.05422	0.00253459	0.1637	0.0542724	0.00255907
5	rs312569	143346736	C	0.2114	0.1637	0.05422	0.00253459	0.1637	0.0542724	0.00255907
5	rs312564	143351001	A	0.2114	0.1637	0.05422	0.00253459	0.1637	0.0542724	0.00255907
5	rs138402604	40802909	A	0.1819	0.1755	0.05813	0.00253531	0.1755	0.0581876	0.00256044
5	rs17565839	152082740	T	0.2571	-0.1543	0.05111	0.00253628	-0.1543	0.0511602	0.00256122
5	rs2385959	81911743	C	0.3691	-0.1398	0.04631	0.00253789	-0.1398	0.0463556	0.00256286
5	rs13174051	12084262	A	0.1711	-0.1772	0.05871	0.0025426	-0.1772	0.0587665	0.00256706
5	rs72829403	170673824	C	0.1546	0.1832	0.06071	0.00254764	0.1832	0.0607676	0.00257178
5	rs11959442	12057305	C	0.1692	-0.1778	0.05892	0.00254742	-0.1778	0.0589766	0.00257187
5	rs35736342	35353920	A	0.01226	0.6271	0.2078	0.00254612	0.6271	0.208014	0.00257232
5	rs2401065	12428384	C	0.1679	-0.18	0.05965	0.00254783	-0.18	0.0597084	0.00257274
5	rs12518921	12427360	C	0.1679	-0.18	0.05965	0.00254783	-0.18	0.0597084	0.00257274
5	rs12521564	12427353	C	0.1679	-0.18	0.05965	0.00254783	-0.18	0.0597084	0.00257274
5	rs66508113	12427739	T	0.1679	-0.18	0.05965	0.00254783	-0.18	0.0597084	0.00257274
5	rs2075786	1266310	G	0.4725	0.1697	0.04485	0.000154499	0.135422	0.0449228	0.00257364
5	rs7707575	123924246	T	0.4526	-0.1347	0.04464	0.00254892	-0.1347	0.0446834	0.00257366
5	rs115419243	93263376	T	0.007978	-0.8339	0.2763	0.00254368	-0.8339	0.276629	0.00257396
5	rs78258792	104365912	A	0.03703	-0.3642	0.1207	0.00254954	-0.3642	0.120823	0.00257559
5	rs13181298	12040073	C	0.1711	-0.1771	0.05871	0.00255693	-0.1771	0.0587664	0.00258147
5	rs112576603	131512057	G	0.005239	1.024	0.3394	0.00255215	1.024	0.339801	0.00258229
5	rs12521511	1665508	A	0.2655	0.1559	0.05057	0.00205025	0.152537	0.0506221	0.00258461
5	rs138115540	3434446	C	0.01774	-0.5569	0.1761	0.0015647	-0.531138	0.176308	0.0025906
5	rs7701765	170773321	T	0.1206	0.2023	0.06709	0.00256681	0.2023	0.0671529	0.00259083
5	rs6859771	85325273	C	0.2576	-0.1532	0.05081	0.00256848	-0.1532	0.0508593	0.00259334
5	rs35460029	151957126	A	0.1529	0.1846	0.06123	0.00257096	0.1846	0.0612884	0.00259542
5	rs72742125	12320786	A	0.1153	0.2121	0.07035	0.00257042	0.2121	0.0704198	0.00259586
5	rs11953727	80679345	G	0.4069	-0.1337	0.04435	0.00257271	-0.1337	0.0443913	0.00259662
5	rs11950658	80679349	C	0.4069	-0.1337	0.04435	0.00257271	-0.1337	0.0443913	0.00259662
5	rs245685	12496156	G	0.1915	-0.17	0.05639	0.00257218	-0.17	0.0564445	0.00259698
5	rs11133694	12090691	C	0.1709	-0.177	0.05873	0.00258005	-0.177	0.0587863	0.00260472
5	rs13185612	12056837	T	0.1709	-0.177	0.05873	0.00258005	-0.177	0.0587863	0.00260472
5	rs11748791	12090451	A	0.1709	-0.177	0.05873	0.00258005	-0.177	0.0587863	0.00260472
5	rs12520936	12045188	C	0.1709	-0.177	0.05873	0.00258005	-0.177	0.0587863	0.00260472
5	rs10055887	12088418	G	0.1709	-0.177	0.05873	0.00258005	-0.177	0.0587863	0.00260472
5	rs7729707	12087725	C	0.1709	-0.177	0.05873	0.00258005	-0.177	0.0587863	0.00260472
5	rs11133693	12086793	A	0.1709	-0.177	0.05873	0.00258005	-0.177	0.0587863	0.00260472
5	rs11740485	12086690	C	0.1709	-0.177	0.05873	0.00258005	-0.177	0.0587863	0.00260472
5	rs10474944	12081303	G	0.1709	-0.177	0.05873	0.00258005	-0.177	0.0587863	0.00260472
5	rs11742876	12043556	T	0.1709	-0.177	0.05873	0.00258005	-0.177	0.0587863	0.00260472
5	rs13158521	12051475	C	0.1709	-0.177	0.05873	0.00258005	-0.177	0.0587863	0.00260472
5	rs10061447	12069938	C	0.1709	-0.177	0.05873	0.00258005	-0.177	0.0587863	0.00260472
5	rs4270692	12080009	T	0.1709	-0.177	0.05873	0.00258005	-0.177	0.0587863	0.00260472
5	rs12517202	12048652	A	0.1709	-0.177	0.05873	0.00258005	-0.177	0.0587863	0.00260472
5	rs12519341	12051598	A	0.1709	-0.177	0.05873	0.00258005	-0.177	0.0587863	0.00260472
5	rs12519173	12077743	C	0.1709	-0.177	0.05873	0.00258005	-0.177	0.0587863	0.00260472
5	rs10066282	12075704	A	0.1709	-0.177	0.05873	0.00258005	-0.177	0.0587863	0.00260472
5	rs11746412	12043572	C	0.1709	-0.177	0.05873	0.00258005	-0.177	0.0587863	0.00260472
5	rs34181300	12077364	C	0.1709	-0.177	0.05873	0.00258005	-0.177	0.0587863	0.00260472
5	rs11956500	12053241	G	0.1709	-0.177	0.05873	0.00258005	-0.177	0.0587863	0.00260472
5	rs67357648	12046267	T	0.1709	-0.177	0.05873	0.00258005	-0.177	0.0587863	0.00260472
5	rs10066224	12075771	T	0.1709	-0.177	0.05873	0.00258005	-0.177	0.0587863	0.00260472
5	rs11746414	12043588	C	0.1709	-0.177	0.05873	0.00258005	-0.177	0.0587863	0.00260472
5	rs11953535	12079368	A	0.1709	-0.177	0.05873	0.00258005	-0.177	0.0587863	0.00260472
5	rs57603407	12051425	G	0.1709	-0.177	0.05873	0.00258005	-0.177	0.0587863	0.00260472
5	rs4392618	12052539	T	0.1709	-0.177	0.05873	0.00258005	-0.177	0.0587863	0.00260472
5	rs34907346	12055137	A	0.1709	-0.177	0.05873	0.00258005	-0.177	0.0587863	0.00260472
5	rs62350582	15762473	T	0.2824	-0.1515	0.05027	0.00258061	-0.1515	0.0503205	0.00260647
5	rs370098482	15762475	A	0.2824	-0.1515	0.05027	0.00258061	-0.1515	0.0503205	0.00260647
5	rs62350583	15762477	A	0.2824	-0.1515	0.05027	0.00258061	-0.1515	0.0503205	0.00260647
5	rs62350585	15762480	C	0.2824	-0.1515	0.05027	0.00258061	-0.1515	0.0503205	0.00260647
5	rs62350586	15762482	C	0.2824	-0.1515	0.05027	0.00258061	-0.1515	0.0503205	0.00260647
5	rs143367682	38141467	T	0.01584	0.5527	0.1834	0.00258141	0.5527	0.183589	0.0026079
5	rs75170303	179537199	A	0.01238	0.6268	0.208	0.00258286	0.6268	0.208216	0.00260959
5	rs74948122	43098061	T	0.04358	0.3338	0.1108	0.0025899	0.3338	0.110911	0.00261579
5	rs461555	143296523	A	0.1923	0.1677	0.05567	0.00259196	0.1677	0.0557225	0.00261632
5	rs315176	143287847	T	0.1923	0.1677	0.05567	0.00259196	0.1677	0.0557225	0.00261632
5	rs315180	143290249	A	0.1923	0.1677	0.05567	0.00259196	0.1677	0.0557225	0.00261632
5	rs183276020	143289631	G	0.1923	0.1677	0.05567	0.00259196	0.1677	0.0557225	0.00261632
5	rs461568	143303530	A	0.1923	0.1677	0.05567	0.00259196	0.1677	0.0557225	0.00261632
5	rs7722700	35927166	T	0.08907	0.232	0.07702	0.00259358	0.232	0.0770927	0.00261794
5	rs10044556	26298697	T	0.07014	0.262	0.087	0.00259965	0.262	0.0870842	0.00262468
5	rs10075215	26296680	T	0.07014	0.262	0.087	0.00259965	0.262	0.0870842	0.00262468
5	rs10055019	26306401	G	0.07014	0.262	0.087	0.00259965	0.262	0.0870842	0.00262468
5	rs10045474	26303038	A	0.07014	0.262	0.087	0.00259965	0.262	0.0870842	0.00262468
5	rs74463894	72253064	T	0.05775	-0.2885	0.0958	0.00259976	-0.2885	0.0958937	0.00262508
5	rs77457117	72253063	T	0.05775	-0.2885	0.0958	0.00259976	-0.2885	0.0958937	0.00262508
5	rs34573352	12452331	A	0.1516	-0.1879	0.0624	0.00260202	-0.1879	0.0624612	0.00262743
5	rs11746071	12444415	C	0.1516	-0.1879	0.0624	0.00260202	-0.1879	0.0624612	0.00262743
5	rs59354248	12450422	T	0.1516	-0.1879	0.0624	0.00260202	-0.1879	0.0624612	0.00262743
5	rs13157810	12453068	A	0.1516	-0.1879	0.0624	0.00260202	-0.1879	0.0624612	0.00262743
5	rs13177221	12094150	T	0.3779	0.1373	0.0456	0.00260419	0.1373	0.0456437	0.002629
5	rs2453362	6799199	T	0.3938	0.1413	0.04587	0.00206692	0.138095	0.0459175	0.00263433
5	rs10075489	88872383	T	0.1886	-0.1753	0.05823	0.00260839	-0.1753	0.0582892	0.00263475
5	rs2567788	121054298	G	0.1359	-0.1954	0.06491	0.00260971	-0.1954	0.0649729	0.00263485
5	rs2567785	121055229	G	0.1359	-0.1954	0.06491	0.00260971	-0.1954	0.0649729	0.00263485
5	rs200142513	7232525	G	0.4608	-0.1392	0.04411	0.00160088	-0.13279	0.0441564	0.00263608
5	rs147987632	122750388	T	0.1141	0.2103	0.06987	0.00261355	0.2103	0.0699375	0.00263865
5	rs12173077	122750368	T	0.1141	0.2103	0.06987	0.00261355	0.2103	0.0699375	0.00263865
5	rs549656778	96146270	A	0.007859	0.8036	0.267	0.00261473	0.8036	0.26729	0.00264303
5	rs12521099	26295190	T	0.07014	0.2618	0.087	0.00261941	0.2618	0.087084	0.00264455
5	rs9293230	26293800	A	0.07014	0.2618	0.087	0.00261941	0.2618	0.087084	0.00264455
5	rs10052878	26296520	G	0.07014	0.2618	0.087	0.00261941	0.2618	0.087084	0.00264455
5	rs73076707	26294184	A	0.07014	0.2618	0.087	0.00261941	0.2618	0.087084	0.00264455
5	rs73076708	26294369	G	0.07014	0.2618	0.087	0.00261941	0.2618	0.087084	0.00264455
5	rs186417808	95319069	C	0.005239	1.036	0.3442	0.00261353	1.036	0.344616	0.00264497
5	rs300221	162739463	A	0.2953	0.1447	0.04809	0.0026216	0.1447	0.0481353	0.00264611
5	rs12515587	141248963	G	0.07097	0.2586	0.08595	0.00262346	0.2586	0.0860319	0.00264828
5	rs80340247	122744317	T	0.1138	0.2101	0.06984	0.0026271	0.2101	0.0699072	0.00265219
5	rs76526003	124976536	T	0.01905	0.5018	0.1668	0.00262633	0.5018	0.16697	0.00265286
5	rs35330645	78440426	T	0.1475	-0.189	0.06283	0.00262872	-0.189	0.062891	0.00265405
5	rs4835798	122737843	T	0.1136	0.2102	0.06988	0.00262961	0.2102	0.0699472	0.00265471
5	rs66634826	1000559	G	0.03656	0.3676	0.1197	0.00213335	0.360071	0.119824	0.00265576
5	rs67661001	1000605	C	0.03656	0.3676	0.1197	0.00213335	0.360071	0.119824	0.00265576
5	rs67143961	1000698	A	0.03656	0.3676	0.1197	0.00213335	0.360071	0.119824	0.00265576
5	rs13357292	63854413	C	0.008812	0.7541	0.2507	0.00262992	0.7541	0.250969	0.00265796
5	rs62379801	134648431	G	0.134	0.1964	0.0653	0.0026327	0.1964	0.0653631	0.00265798
5	rs139136189	139167410	C	0.01977	-0.4984	0.1657	0.00263107	-0.4984	0.165872	0.00265825
5	rs2968101	12205667	T	0.3387	0.1404	0.0467	0.0026434	0.1404	0.0467445	0.00266841
5	rs4345353	40741508	C	0.1285	-0.1997	0.06643	0.00264559	-0.1997	0.0664941	0.00267091
5	rs6879835	1102134	A	0.4355	0.1436	0.04488	0.00137598	0.134917	0.0449299	0.00267476
5	rs10040259	18797589	A	0.1923	0.1693	0.05633	0.00265142	0.1693	0.0563842	0.00267669
5	rs111601836	53851257	T	0.04287	0.333	0.1108	0.00265219	0.333	0.110909	0.00267803
5	rs10078438	12232709	A	0.1891	-0.1706	0.05677	0.00265486	-0.1706	0.0568247	0.00268023
5	rs4464692	12231903	A	0.1891	-0.1706	0.05677	0.00265486	-0.1706	0.0568247	0.00268023
5	rs4866634	2349639	T	0.376	0.1342	0.04635	0.00378722	0.139273	0.0463919	0.00268116
5	rs62405723	180321488	T	0.07335	-0.2571	0.08556	0.0026566	-0.2571	0.085643	0.00268215
5	rs370879317	164028572	T	0.02524	-0.4339	0.1444	0.00265714	-0.4339	0.144544	0.00268349
5	rs568103424	164035493	A	0.02524	-0.4339	0.1444	0.00265714	-0.4339	0.144544	0.00268349
5	rs114761134	82236163	G	0.1122	-0.2093	0.06966	0.00265936	-0.2093	0.0697256	0.00268419
5	rs460857	143303509	C	0.3223	0.1416	0.04713	0.00266056	0.1416	0.0471746	0.0026855
5	rs547328019	95978049	C	0.01119	-0.6652	0.2214	0.00266003	-0.6652	0.221634	0.00268792
5	rs7730404	72242733	C	0.05775	-0.2878	0.0958	0.00266302	-0.2878	0.0958932	0.0026887
5	rs155624	72232512	T	0.05775	-0.2878	0.0958	0.00266302	-0.2878	0.0958932	0.0026887
5	rs155623	72232417	A	0.05775	-0.2878	0.0958	0.00266302	-0.2878	0.0958932	0.0026887
5	rs7706869	72242669	T	0.05775	-0.2878	0.0958	0.00266302	-0.2878	0.0958932	0.0026887
[truncated: 30,171 more rows]

## Sheet: Table S7
Supplementary Table 7: Genome-wide significant SNPs in head and neck cancer from previously reported studies and their replication in the Indian Buccal Mucosa Cancer Study
Cancer Site	Paper	PMID	SNP	Cytoband	Chr:Pos ( hg19 )	Gene	Effect Allele	Reference Allele	Meta Analysis Results from studies			Indian Results						Remarks
									OR	P-Value		OR	P	Effect Allele	Reference Allele	EAF	BETA
Oral and Pharyngeal	Lesseur et al	27749845	rs1229984	4q23	4:100239319	ADH1B	A	G	0.56	2.29e-15		0.9605	0.6546	T	C	0.06478	-0.0403013	Palindromic SNP : Eff / Ref in BMC Indian were T/C
			rs3828805	6p21.32	6:32636120	HLA-DQB1	C	T	1.28	3.35e-13		1.1147	0.17	C	T	0.90867	0.108588	Effect / Reference Alleles aligned as per Meta-Analyses Papers
			rs1453414	11p15.4	11:5829084	OR52N2/TRIM5	C	A	1.19	4.78e-08		0.9918	0.8856	C	G	0.18	-0.0082338	Palindromic SNP : Eff / Ref in BMC Indian were C/G
			rs201982221	10q26.13	10:126157446	LHPP	D	I#	1.67	1.58e-09		-	-	-	-	-	-	INDEL#
Oral Cancer	Lesseur et al	27749845	rs10462706	5p15.33	5:1343794	CLPTM1L	T	C	0.74	5.54e-10		0.7603	1.127e-06	T	C	0.1908	-0.274042
			rs6547741	2p23.3	2:27855924	GPN1	A	G	0.83	3.97e-08		0.969932	0.4887	A	G	0.5347	-0.0305292	Effect / Reference Alleles aligned as per Meta-Analyses Papers
			rs1229984	4q23	4:100239319	ADH1B	A	G	0.57	1.09e-09		0.9605	0.6546	T	C	0.06478	-0.0403013	Palindromic SNP : Eff / Ref in BMC Indian were T/C
			rs8181047	9p21.3	9:22064465	CDKN2B-AS1	A	G	1.24	3.8e-09		1.125	0.02507	A	G	0.2298	0.117783
			rs928674	9q34.12	9:133952024	LAMC3	G	A	1.33	2.09e-08		1.166	0.01038	G	A	0.163	0.153579
	Bau et al	36769103	rs2524113	p21.33	6:31231692	TCF19/HLA-C	G	T	1.32	3.4e-08		0.9504	0.2987	G	T	0.3161	-0.0508723
			rs2524112	p21.33	6:31231780	TCF19/HLA-C	G	A	1.32	3.4e-08		0.9504	0.2987	G	A	0.3161	-0.0508723
			rs2853961	p21.33	6:31231989	TCF19/HLA-C	A	G	1.32	2.12e-08		0.9966	0.9438	A	G	0.4132	-0.00340579
			rs2844624	p21.33	6:31232247	TCF19/HLA-C	C	T	1.32	3.4e-08		0.9504	0.2987	C	T	0.3161	-0.0508723
			rs2524107	p21.33	6:31232590	TCF19/HLA-C	T	C	1.32	3.4e-08		0.9485	0.2809	T	C	0.3166	-0.0528735
			rs2246085	p21.33	6:31233231	TCF19/HLA-C	T	A	1.32	3.4e-08		0.9504	0.2987	T	A	0.3161	-0.0508723
			rs2248885	p21.33	6:31233570	HLA-C/CLIC1	T	C	1.32	3.54e-08		0.9513	0.308	T	C	0.316	-0.0499258
			rs75456009	p21.33	6:31321551	HLA-C/CLIC1	G	A	1.32	2.77e-09		1.015	0.7569	G	A	0.3225	0.0148886
			rs74615740	p21.33	6:31321559	HLA-C/CLIC1	A	C	1.32	1.98e-09		1.014	0.7765	A	C	0.3223	0.0139029
			rs75256987	p21.33	6:31321563	HLA-C/CLIC1	C	A	1.32	1.84e-09		1.014	0.7765	C	A	0.3223	0.0139029
			rs114322933	p21.33	6:31321577	HLA-C/CLIC1	T	C	1.32	3.01e-09		1.011	0.823	T	C	0.3227	0.0109399
			rs1058026	p21.33	6:31321685	HLA-B	C	A	1.34	1.87e-10		1.029	0.5556	C	A	0.3066	0.0285875
			rs401775	p21.33	6:31931137	SKIV2L	C	T	1.34	1.25e-08		1.083	0.1166	C	T	0.3539	0.079735
			rs9267798	p21.33	6:32044834	TNXB	C	G	0.76	1.88e-08		1.009	0.8964	C	G	0.108	0.00895974
	Shete et al	32276964	rs10462706	5p15.33	5:1343794	CLPTM1L	T	C	0.73	7.87e-11		0.7603	1.127e-06	T	C	0.1908	-0.274042
			rs1049055	6p21.32	6:32634387	HLA-DQB1	C	T	0.78	2.96e-09		0.857	0.06211	C	T	0.08038	-0.154317
Oropharyngeal	Shete et al	32276964	rs4318431	2p23.1	2:31098065	GALNT14	T	C	1.39	3.13e-09		1.089	0.3157	T	C	0.07287	0.0852598
			rs13211972	6p21.33	6:30959001	MUC21	A	G	1.55	1.04e-10		0.8984	0.2283	A	G	0.0724	-0.10714
			rs34518860	6p21.32	6:32594103	HLA-DQA1	A	G	0.61	2.61e-17		0.8231	0.03597	A	G	0.06335	-0.194678
	Lesseur et al	27749845	rs1229984	4q23	4:100239319	ADH1B	A	G	0.55	8.53e-09		0.9605	0.6546	T	C	0.06478	-0.0403013	Palindromic SNP : Eff / Ref in BMC Indian were T/C
			rs3828805	6p21.32	6:32636120	HLA-DQB1	C	T	1.37	2.21e-12		1.1147	0.17	C	T	0.90867	0.108588	Effect / Reference Alleles aligned as per Meta-Analyses Papers
Overall SCCHN	Shete et al	32276964	rs259919	6p22.1	6:30025503	ZNRD1-AS1	A	G	1.17	2.96e-09		1.043	0.394	A	G	0.2925	0.0421012
			rs1265081	6p21.33	6:31111675	CCHCR1	C	A	0.85	3.75e-10		1.12082	0.01193	C	A	0.6015	0.114065	Effect / Reference Alleles aligned as per Meta-Analyses Papers
			rs3135001	6p21.32	6: 32670136	HLA-DQB1	T	C	0.77	1.44e-16		0.9017	0.1919	T	C	0.09085	-0.103473
Hypo-Pharyngeal and Laryngeal	Shete et al	32276964	rs142021700	18q22.2	18:67701583	RTTN	C	T	3.95	2.54e-09		-	-	-		-	-	-
PMID=the unique identifier number used in PubMed. SNP=single nucleotide polymorphism. Chr:Pos=Human genome build 37 (GRCh37) position. EA=effect allele. RFA=reference allele. OR=odds ratio.
*D/I = intronic deletion
#Indel = anchor position for this RefSNP is 3 base pairs long (chr10:124468877-124468879).
delCAG alleles as per dbSNP : rs201982221 is an indel where a sequence of three nucleotides (CAG) is either present (wild-type) or deleted (variant).
non-frameshift (NFS) indel,as 3 BP are affected no leading to disrupting codons down the line.

## Sheet: Table S8
Supplementary Table 8. Comparison across a tras-ancestry population of effect size for 11 Genome-wide significant SNPs
Genome-wide Significant SNPs			Indian Association			Taiwanese Association			North American – Ieu-b-93 Association			European – Ieu-b-94 Association			South American – Ieu-b-95 Association			Analysis	Global Reference & Alternate Allele (dbSNP) Global Reference Panel Effect Allele Frequencies
SNP	Effect / Minor / Alternate Allele	Other / Major / Reference Allele	AF	OR	P	AF	OR	P	AF	OR	P	AF	OR	P	AF	OR	P		Ref > Alt	EAF : TOPMED	EAF : 1000G	EAF : 1000G_30x
rs31490	A	G	0.2091	1.403	5.283e-10	0.2165	1.208	0.1327	0.42	1.24359	4.07296e-05	0.432	1.17704	0.001275	0.42	1.23244	0.0304397	Discovery phase	G > A / T	A = 0.417655	A = 0.3367	A = 0.3443
rs9270352	A	G	0.1841	0.6884	2.592e-08													Discovery phase	G > A / C / T		A = 0.2696	G = 0.2089
rs28430392	C	A	0.214	1.414	1.444e-09	0.1831	1.05	0.7304										Discovery phase	A>C		C = 0.2282	C = 0.1718
rs17427431	A	G	0.1263	0.6509	2.428e-09	0.1155	0.9985	0.9926	0.119	1.16883	0.0469224	0.114	1.12637	0.150797	0.136	0.993024	0.959673	Discovery phase	G > A / T	A = 0.139541	A = 0.1567	A = 0.1557
rs9347170	C	T	0.3888	1.313	3.524e-09	0.4514	1.145	0.1891	0.656	1.00602	0.911545	0.658	1.06396	0.247975	0.584	0.982161	0.855529	Discovery phase	C>T	T = 0.473237	C = 0.4441	C = 0.4474
rs7713218	G	A	0.4513	0.8489	0.0003479	0.5941	0.825764	0.07361	0.524	0.83527	0.000765332	0.504	0.856415	0.00230563	0.476	0.938943	0.503728	Meta-analysis	A > C / G / T		A = 0.4655	A = 0.4916
rs465498	G	A	0.2084	1.389	1.862e-09	0.2203	1.263	0.06171	0.426	1.24982	2.58797e-05	0.438	1.18887	0.0006158	0.431	1.21896	0.0387204	Meta-analysis	A > G	G = 0.449779	G = 0.3630	G = 0.3718
rs2523608	G	A	0.2855	0.845	0.0007058	0.6244	0.857633	0.1783	0.413	0.816278	0.000158201	0.353	0.847046	0.00421697	0.335	0.910283	0.3626	Meta-analysis	G > A / C / T		G = 0.3972	A = 0.4290
rs9271611	G	A	0.3296	1.271	0.0003565	0.2809	1.251	0.07612	0.395	1.18057	0.0019321	0.416	1.29693	0.000157906	0.421	1.20442	0.050188	Meta-analysis	A > G	G = 0.369134	G = 0.3257	G = 0.3273
rs204295	C	T	0.4186	1.289	2.282e-08	0.4495	1.116	0.2897	0.525	1.10738	0.0594525	0.532	1.13542	0.0156877	0.502	0.976286	0.820938	Meta-analysis	C > G / T	C = 0.487733	C = 0.4495	C = 0.4535
rs10757260	G	A	0.3261	0.8372	0.000174	0.3384	0.9359	0.539	0.386	0.866754	0.00980302	0.378	0.851292	0.002334	0.48	0.81302	0.0356197	Meta-analysis	G > A / T	G = 0.491258	G = 0.4698	G = 0.4822
EAF=TOPMED : Effect Allele Frequency as per TOPMED reference panel dataset in dbSNP. EAF=1000G : Effect Allele Frequency as per 1000 Genomes reference panel dataset in dbSNP. EAF=1000G_30x : Effect Allele Frequency as per 1000 Genomes reference panel dataset at 30x depth in dbSNP
SNP=single nucleotide polymorphism. EAF=effect allele frequency. OR=odds ratio. CI=confidence interval. I2=heterogeneity test statistic. GWAS=genome-wide association study.
North American Association (Ieu-b-93) = OR & P-value in population of North American ancestry, derived from ieu-b-93 association summary file (Lesseur et. al) - 3464 Sample Size
South American Association(Ieu-b-95) = OR & P-value in population of South American ancestry, derived from ieu-b-95 association summary file (Lesseur et. al) - 1067 Sample Size
European Association (Ieu-b-94) = OR & P-value in population of European ancestry, derived from ieu-b-94 association summary file (Lesseur et. al) - 4151 Sample Size
Taiwanese Association = OR & P-value in population of Taiwanese ancestry
AF = Frequency of the effect / minor / alternative allele

## Sheet: Table S9
Supplementary Table 9: Genome-wide significant (p<2.6x10-6) genes identified using the MAGMA gene-based association test.
Gene	Chromosome	Start position*	Stop position*	Z-statistic	p value
GWAS for buccal mucosa cancer risk (india)
CLPTM1L	5	1317859	1345214	5.7611	4.1792e-09
RNASET2	6	167342992	167370679	5.1184	1.5405e-07
HLA-DRA	6	32407619	32412823	5.079	1.8971e-07
NCR3	6	31556672	31560762	4.8526	6.0923e-07
RP11-514O12.4	6	167271582	167369612	4.5418	2.7889e-06
Trans-ancestry meta-analysis of GWAS for buccal mucosa and overall oral cancer risk
CLPTM1L	5	1317859	1345214	7.4552	4.4853e-14
TERT	5	1253262	1295184	6.1347	4.2658e-10
NOTCH1	9	139388896	139440314	4.8534	6.0677e-07
HLA-B	6	31321649	31324965	4.832	6.7585e-07
HLA-DQA1	6	32595956	32614839	4.5652	2.4954e-06
*Human genome build 37 (GRCh37) position.
MAGMA=multi-maker analysis of genomic annotation. SNPs=single nucleotide polymorphisms.

## Sheet: Table S10
Supplementary Table 10. Results from the gene-level statistical association analyses based on MAGMA. Only results with p<0.05 (indicating nominal statistical significance) are shown.
Analysis	Gene	Chromosome	Start*	Stop*	Z statistic	P value	Gene symbol
buccal mucosa cancer (Indian ancestry) only	ENSG00000049656	5	1317859	1345214	5.7611	4.1792e-09	CLPTM1L
buccal mucosa cancer (Indian ancestry) only	ENSG00000026297	6	167342992	167370679	5.1184	1.5405e-07	RNASET2
buccal mucosa cancer (Indian ancestry) only	ENSG00000204287	6	32407619	32412823	5.079	1.8971e-07	HLA-DRA
buccal mucosa cancer (Indian ancestry) only	ENSG00000204475	6	31556672	31560762	4.8526	6.0923e-07	NCR3
buccal mucosa cancer (Indian ancestry) only	ENSG00000249141	6	167271582	167369612	4.5418	2.7889e-06	RP11-514O12.4
buccal mucosa cancer (Indian ancestry) only	ENSG00000113638	5	40714577	40756077	4.3586	6.5435e-06	TTC33
buccal mucosa cancer (Indian ancestry) only	ENSG00000114861	3	71003844	71633140	4.1003	2.0632e-05	FOXP1
buccal mucosa cancer (Indian ancestry) only	ENSG00000004864	7	95749532	95951459	4.0918	2.1403e-05	SLC25A13
buccal mucosa cancer (Indian ancestry) only	ENSG00000176102	11	33098734	33183917	4.0566	2.4896e-05	CSTF3
buccal mucosa cancer (Indian ancestry) only	ENSG00000171522	5	40679600	40693837	4.0131	2.9959e-05	PTGER4
buccal mucosa cancer (Indian ancestry) only	ENSG00000132356	5	40759481	40798476	4.0082	3.0594e-05	PRKAA1
buccal mucosa cancer (Indian ancestry) only	ENSG00000164362	5	1253262	1295184	3.9435	4.0147e-05	TERT
buccal mucosa cancer (Indian ancestry) only	ENSG00000167074	22	41763337	41795330	3.9362	4.1384e-05	TEF
buccal mucosa cancer (Indian ancestry) only	ENSG00000112486	6	167525295	167553184	3.8296	6.4171e-05	CCR6
buccal mucosa cancer (Indian ancestry) only	ENSG00000100403	22	41697526	41756151	3.7805	7.8269e-05	ZC3H7B
buccal mucosa cancer (Indian ancestry) only	ENSG00000204498	6	31514647	31526606	3.7614	8.4467e-05	NFKBIL1
buccal mucosa cancer (Indian ancestry) only	ENSG00000110422	11	33278218	33378569	3.6175	0.00014872	HIPK3
buccal mucosa cancer (Indian ancestry) only	ENSG00000065183	1	118472343	118509165	3.6164	0.00014937	WDR3
buccal mucosa cancer (Indian ancestry) only	ENSG00000126602	16	3701640	3767598	3.6082	0.00015414	TRAP1
buccal mucosa cancer (Indian ancestry) only	ENSG00000183864	22	41829496	41843027	3.5402	0.00019992	TOB2
buccal mucosa cancer (Indian ancestry) only	ENSG00000213760	6	31512239	31516204	3.526	0.00021094	ATP6V1G2
buccal mucosa cancer (Indian ancestry) only	ENSG00000100410	22	41855721	41864729	3.5164	0.00021875	PHF5A
buccal mucosa cancer (Indian ancestry) only	ENSG00000171811	10	134621896	134756327	3.4866	0.00024458	TTC40
buccal mucosa cancer (Indian ancestry) only	ENSG00000140090	14	92788925	92962596	3.4578	0.00027235	SLC24A4
buccal mucosa cancer (Indian ancestry) only	ENSG00000196812	6	28092338	28097860	3.4395	0.00029137	ZSCAN16
buccal mucosa cancer (Indian ancestry) only	ENSG00000184357	6	27834570	27835359	3.4254	0.00030692	HIST1H1B
buccal mucosa cancer (Indian ancestry) only	ENSG00000100401	22	41641615	41682255	3.4107	0.00032403	RANGAP1
buccal mucosa cancer (Indian ancestry) only	ENSG00000214106	7	154720208	154741618	3.3914	0.00034767	PAXIP1-AS2
buccal mucosa cancer (Indian ancestry) only	ENSG00000213066	6	167412670	167466201	3.3723	0.00037276	FGFR1OP
buccal mucosa cancer (Indian ancestry) only	ENSG00000196505	1	118406107	118472253	3.3575	0.00039319	GDAP2
buccal mucosa cancer (Indian ancestry) only	ENSG00000111291	12	13093709	13105081	3.3476	0.00040761	GPRC5D
buccal mucosa cancer (Indian ancestry) only	ENSG00000259224	17	7384721	7386383	3.3475	0.00040771	SLC35G6
buccal mucosa cancer (Indian ancestry) only	ENSG00000254870	6	31497996	31514385	3.3455	0.00041061	ATP6V1G2-DDX39B
buccal mucosa cancer (Indian ancestry) only	ENSG00000137770	15	44719432	44821236	3.3382	0.00042169	CTDSPL2
buccal mucosa cancer (Indian ancestry) only	ENSG00000181222	17	7387685	7417933	3.3331	0.00042948	POLR2A
buccal mucosa cancer (Indian ancestry) only	ENSG00000049449	11	31833939	32127301	3.3182	0.00045302	RCN1
buccal mucosa cancer (Indian ancestry) only	ENSG00000261272	6	30978251	31003179	3.2878	0.00050492	MUC22
buccal mucosa cancer (Indian ancestry) only	ENSG00000145592	5	40825364	40835437	3.2813	0.00051668	RPL37
buccal mucosa cancer (Indian ancestry) only	ENSG00000174282	17	7362685	7387582	3.2686	0.00054036	ZBTB4
buccal mucosa cancer (Indian ancestry) only	ENSG00000196407	1	151819739	151826173	3.2551	0.00056686	THEM5
buccal mucosa cancer (Indian ancestry) only	ENSG00000197153	6	27858093	27860884	3.2066	0.00067161	HIST1H3J
buccal mucosa cancer (Indian ancestry) only	ENSG00000147889	9	21967751	21995300	3.1762	0.00074617	CDKN2A
buccal mucosa cancer (Indian ancestry) only	ENSG00000124657	6	27925019	27925960	3.155	0.0008025	OR2B6
buccal mucosa cancer (Indian ancestry) only	ENSG00000100413	22	41921808	41940610	3.1543	0.0008045	POLR3H
buccal mucosa cancer (Indian ancestry) only	ENSG00000177105	11	3848208	3862213	3.1213	0.0009003	RHOG
buccal mucosa cancer (Indian ancestry) only	ENSG00000115306	2	54683422	54896812	3.1031	0.00095754	SPTBN1
buccal mucosa cancer (Indian ancestry) only	ENSG00000135503	12	52345451	52390862	3.0765	0.0010473	ACVR1B
buccal mucosa cancer (Indian ancestry) only	ENSG00000182572	6	27839623	27840099	3.0706	0.0010682	HIST1H3I
buccal mucosa cancer (Indian ancestry) only	ENSG00000008256	7	6201407	6312275	3.0705	0.0010686	CYTH3
buccal mucosa cancer (Indian ancestry) only	ENSG00000171865	2	3592383	3606206	3.0685	0.0010756	RNASEH1
buccal mucosa cancer (Indian ancestry) only	ENSG00000139793	13	97873688	98046374	3.0611	0.0011028	MBNL2
buccal mucosa cancer (Indian ancestry) only	ENSG00000198176	13	114239013	114295785	3.0574	0.0011162	TFDP1
buccal mucosa cancer (Indian ancestry) only	ENSG00000177143	18	580367	581524	3.0564	0.0011202	CETN1
buccal mucosa cancer (Indian ancestry) only	ENSG00000148680	10	92500578	92617671	3.0482	0.0011511	HTR7
buccal mucosa cancer (Indian ancestry) only	ENSG00000198315	6	28109688	28127250	3.0477	0.0011531	ZKSCAN8
buccal mucosa cancer (Indian ancestry) only	ENSG00000157212	7	154735397	154794794	3.0474	0.001154	PAXIP1
buccal mucosa cancer (Indian ancestry) only	ENSG00000172819	12	53604354	53626764	3.0275	0.0012329	RARG
buccal mucosa cancer (Indian ancestry) only	ENSG00000198589	4	151185594	151936879	3.0163	0.0012792	LRBA
buccal mucosa cancer (Indian ancestry) only	ENSG00000234745	6	31321649	31324965	3.0103	0.0013048	HLA-B
buccal mucosa cancer (Indian ancestry) only	ENSG00000206562	3	15422782	15482073	3.0092	0.0013098	METTL6
buccal mucosa cancer (Indian ancestry) only	ENSG00000156453	5	141232938	141258811	2.992	0.001386	PCDH1
buccal mucosa cancer (Indian ancestry) only	ENSG00000170049	17	7825177	7833121	2.9745	0.0014671	KCNAB3
buccal mucosa cancer (Indian ancestry) only	ENSG00000205707	12	25348150	25362579	2.9631	0.0015227	LYRM5
buccal mucosa cancer (Indian ancestry) only	ENSG00000262730	17	7829249	7833940	2.9619	0.0015286	RP11-1099M24.7
buccal mucosa cancer (Indian ancestry) only	ENSG00000144597	3	15468862	15484120	2.9619	0.0015289	EAF1
buccal mucosa cancer (Indian ancestry) only	ENSG00000198563	6	31497996	31510225	2.9592	0.0015421	DDX39B
buccal mucosa cancer (Indian ancestry) only	ENSG00000075461	17	64961026	65029514	2.9565	0.0015556	CACNG4
buccal mucosa cancer (Indian ancestry) only	ENSG00000035862	17	76849059	76921469	2.9277	0.0017072	TIMP2
buccal mucosa cancer (Indian ancestry) only	ENSG00000185650	14	69254377	69263190	2.927	0.0017112	ZFP36L1
buccal mucosa cancer (Indian ancestry) only	ENSG00000204482	6	31553901	31556686	2.9062	0.0018293	LST1
buccal mucosa cancer (Indian ancestry) only	ENSG00000036448	8	1993155	2113475	2.9031	0.0018475	MYOM2
buccal mucosa cancer (Indian ancestry) only	ENSG00000172346	22	41956767	41973745	2.8972	0.0018826	CSDC2
buccal mucosa cancer (Indian ancestry) only	ENSG00000157693	9	117373486	117408702	2.8924	0.0019115	C9orf91
buccal mucosa cancer (Indian ancestry) only	ENSG00000112115	6	52051185	52055436	2.8915	0.0019169	IL17A
buccal mucosa cancer (Indian ancestry) only	ENSG00000155827	9	104296133	104325622	2.8878	0.0019398	RNF20
buccal mucosa cancer (Indian ancestry) only	ENSG00000257727	12	56703626	56710120	2.8805	0.0019852	CNPY2
buccal mucosa cancer (Indian ancestry) only	ENSG00000127528	19	16435628	16438685	2.8805	0.0019853	KLF2
buccal mucosa cancer (Indian ancestry) only	ENSG00000187726	11	73661364	73681411	2.8789	0.0019956	DNAJB13
buccal mucosa cancer (Indian ancestry) only	ENSG00000197935	6	28962562	28973093	2.8778	0.0020023	ZNF311
buccal mucosa cancer (Indian ancestry) only	ENSG00000121390	13	20248896	20357142	2.8629	0.0020988	PSPC1
buccal mucosa cancer (Indian ancestry) only	ENSG00000183625	3	46205096	46308197	2.8568	0.0021396	CCR3
buccal mucosa cancer (Indian ancestry) only	ENSG00000236294	7	113091127	113091457	2.8462	0.002212	TSRM
buccal mucosa cancer (Indian ancestry) only	ENSG00000153827	2	230628554	230787955	2.8433	0.0022324	TRIP12
buccal mucosa cancer (Indian ancestry) only	ENSG00000171612	1	9599541	9645237	2.8419	0.0022424	SLC25A33
buccal mucosa cancer (Indian ancestry) only	ENSG00000167910	8	59402737	59412795	2.841	0.0022485	CYP7A1
buccal mucosa cancer (Indian ancestry) only	ENSG00000231256	17	41857803	41864980	2.8406	0.0022512	C17orf105
buccal mucosa cancer (Indian ancestry) only	ENSG00000181541	4	151503077	151505843	2.8377	0.0022717	MAB21L2
buccal mucosa cancer (Indian ancestry) only	ENSG00000226979	6	31539831	31542101	2.8279	0.0023428	LTA
buccal mucosa cancer (Indian ancestry) only	ENSG00000179397	1	244617679	244804479	2.824	0.0023715	C1orf101
buccal mucosa cancer (Indian ancestry) only	ENSG00000179242	20	59827482	60515673	2.8186	0.0024118	CDH4
buccal mucosa cancer (Indian ancestry) only	ENSG00000254959	7	30791753	30931696	2.8182	0.0024146	INMT-FAM188B
buccal mucosa cancer (Indian ancestry) only	ENSG00000213918	16	3661729	3730144	2.8039	0.0025247	DNASE1
buccal mucosa cancer (Indian ancestry) only	ENSG00000159461	16	56395364	56459450	2.8003	0.0025528	AMFR
buccal mucosa cancer (Indian ancestry) only	ENSG00000149485	11	61567099	61596790	2.7992	0.0025616	FADS1
buccal mucosa cancer (Indian ancestry) only	ENSG00000188807	1	9648932	9674935	2.7974	0.0025755	TMEM201
buccal mucosa cancer (Indian ancestry) only	ENSG00000255767	2	3579574	3595547	2.7949	0.0025956	RP13-512J5.1
buccal mucosa cancer (Indian ancestry) only	ENSG00000184465	6	169857307	170102159	2.7922	0.0026173	WDR27
buccal mucosa cancer (Indian ancestry) only	ENSG00000215114	8	59323823	59364060	2.7775	0.0027389	UBXN2B
buccal mucosa cancer (Indian ancestry) only	ENSG00000268173	19	18263968	18288927	2.7764	0.0027486	PIK3R2
buccal mucosa cancer (Indian ancestry) only	ENSG00000146776	7	105245514	105517050	2.776	0.0027512	ATXN7L1
buccal mucosa cancer (Indian ancestry) only	ENSG00000005059	4	110481361	110609874	2.7747	0.0027629	CCDC109B
buccal mucosa cancer (Indian ancestry) only	ENSG00000163823	3	46243200	46249887	2.7737	0.0027712	CCR1
buccal mucosa cancer (Indian ancestry) only	ENSG00000112394	6	111408781	111552397	2.7735	0.0027728	SLC16A10
buccal mucosa cancer (Indian ancestry) only	ENSG00000237541	6	32709119	32714992	2.7685	0.0028156	HLA-DQA2
buccal mucosa cancer (Indian ancestry) only	ENSG00000178404	17	76866992	76899299	2.7674	0.0028256	DDC8
buccal mucosa cancer (Indian ancestry) only	ENSG00000166913	20	43514317	43537173	2.765	0.0028465	YWHAB
buccal mucosa cancer (Indian ancestry) only	ENSG00000148384	9	139323071	139334274	2.7634	0.0028603	INPP5E
buccal mucosa cancer (Indian ancestry) only	ENSG00000233822	6	27806323	27823487	2.7616	0.0028756	HIST1H2BN
buccal mucosa cancer (Indian ancestry) only	ENSG00000164400	5	131409483	131411859	2.7613	0.002879	CSF2
buccal mucosa cancer (Indian ancestry) only	ENSG00000183307	22	17597189	17602257	2.7497	0.002982	CECR6
buccal mucosa cancer (Indian ancestry) only	ENSG00000104131	15	44829255	44855227	2.7446	0.003029	EIF3J
buccal mucosa cancer (Indian ancestry) only	ENSG00000137185	6	28192664	28201260	2.7408	0.0030643	ZSCAN9
buccal mucosa cancer (Indian ancestry) only	ENSG00000197279	6	28048753	28057341	2.7388	0.003083	ZNF165
buccal mucosa cancer (Indian ancestry) only	ENSG00000153832	2	230787018	230877825	2.738	0.003091	FBXO36
buccal mucosa cancer (Indian ancestry) only	ENSG00000175224	11	46638826	46696368	2.7317	0.00315	ATG13
buccal mucosa cancer (Indian ancestry) only	ENSG00000011083	5	149569520	149602351	2.7257	0.0032078	SLC6A7
buccal mucosa cancer (Indian ancestry) only	ENSG00000152822	6	146348782	146758734	2.7241	0.0032237	GRM1
buccal mucosa cancer (Indian ancestry) only	ENSG00000165209	9	125871779	126030855	2.714	0.0033234	STRBP
buccal mucosa cancer (Indian ancestry) only	ENSG00000196415	19	840963	848175	2.7135	0.0033287	PRTN3
buccal mucosa cancer (Indian ancestry) only	ENSG00000106125	7	30811033	30932002	2.713	0.0033336	FAM188B
buccal mucosa cancer (Indian ancestry) only	ENSG00000204580	6	30844198	30867933	2.713	0.0033343	DDR1
buccal mucosa cancer (Indian ancestry) only	ENSG00000106123	7	142552792	142568847	2.7104	0.0033598	EPHB6
buccal mucosa cancer (Indian ancestry) only	ENSG00000137411	6	30876019	30894236	2.7079	0.0033851	VARS2
buccal mucosa cancer (Indian ancestry) only	ENSG00000123091	1	51701943	51739127	2.7041	0.0034248	RNF11
buccal mucosa cancer (Indian ancestry) only	ENSG00000197238	6	27791884	27792257	2.7016	0.0034503	HIST1H4J
buccal mucosa cancer (Indian ancestry) only	ENSG00000083799	16	50775961	50835846	2.6942	0.0035278	CYLD
buccal mucosa cancer (Indian ancestry) only	ENSG00000161958	17	7341592	7348256	2.6938	0.003532	FGF11
buccal mucosa cancer (Indian ancestry) only	ENSG00000196787	6	27100832	27103070	2.6935	0.0035351	HIST1H2AG
buccal mucosa cancer (Indian ancestry) only	ENSG00000137872	15	47476298	48066420	2.6886	0.0035873	SEMA6D
buccal mucosa cancer (Indian ancestry) only	ENSG00000230657	12	11460017	11463369	2.6852	0.0036247	PRB4
buccal mucosa cancer (Indian ancestry) only	ENSG00000165688	9	139305110	139318213	2.6801	0.0036804	PMPCA
buccal mucosa cancer (Indian ancestry) only	ENSG00000196748	6	35744371	35747329	2.6799	0.0036823	CLPSL2
buccal mucosa cancer (Indian ancestry) only	ENSG00000205301	4	141363416	141419531	2.6762	0.0037226	RP11-542P2.1
buccal mucosa cancer (Indian ancestry) only	ENSG00000100412	22	41865129	41924993	2.6743	0.0037447	ACO2
buccal mucosa cancer (Indian ancestry) only	ENSG00000001461	1	24742284	24799466	2.6717	0.003774	NIPAL3
buccal mucosa cancer (Indian ancestry) only	ENSG00000263588	18	19668021	19678741	2.6637	0.0038641	RP11-595B24.2
buccal mucosa cancer (Indian ancestry) only	ENSG00000118307	12	25261354	25348096	2.6529	0.0039898	CASC1
buccal mucosa cancer (Indian ancestry) only	ENSG00000196735	6	32595956	32614839	2.6505	0.004019	HLA-DQA1
buccal mucosa cancer (Indian ancestry) only	ENSG00000204701	6	29079668	29080603	2.6497	0.0040286	OR2J3
buccal mucosa cancer (Indian ancestry) only	ENSG00000112343	6	25963030	25987384	2.649	0.0040367	TRIM38
buccal mucosa cancer (Indian ancestry) only	ENSG00000171045	8	143293441	143484601	2.6489	0.0040377	TSNARE1
buccal mucosa cancer (Indian ancestry) only	ENSG00000180720	11	46406640	46408107	2.6449	0.004086	CHRM4
buccal mucosa cancer (Indian ancestry) only	ENSG00000173214	6	111580551	111592370	2.644	0.0040972	KIAA1919
buccal mucosa cancer (Indian ancestry) only	ENSG00000160214	21	45209394	45225174	2.639	0.004158	RRP1
buccal mucosa cancer (Indian ancestry) only	ENSG00000225556	1	151810295	151813033	2.6389	0.0041587	C2CD4D
buccal mucosa cancer (Indian ancestry) only	ENSG00000148677	10	92671853	92681033	2.6386	0.0041625	ANKRD1
buccal mucosa cancer (Indian ancestry) only	ENSG00000196456	7	150065879	150109558	2.6381	0.004168	ZNF775
buccal mucosa cancer (Indian ancestry) only	ENSG00000204711	9	72435709	72521148	2.638	0.0041694	C9orf135
buccal mucosa cancer (Indian ancestry) only	ENSG00000185811	7	50343720	50472799	2.6354	0.0042023	IKZF1
buccal mucosa cancer (Indian ancestry) only	ENSG00000204511	6	31496494	31498009	2.6291	0.00428	MCCD1
buccal mucosa cancer (Indian ancestry) only	ENSG00000110497	11	46417964	46615675	2.6288	0.0042842	AMBRA1
buccal mucosa cancer (Indian ancestry) only	ENSG00000111305	12	13236494	13256619	2.6199	0.0043972	GSG1
buccal mucosa cancer (Indian ancestry) only	ENSG00000128165	22	50919985	50924869	2.6183	0.0044179	ADM2
buccal mucosa cancer (Indian ancestry) only	ENSG00000169218	1	38076951	38100595	2.6173	0.0044319	RSPO1
buccal mucosa cancer (Indian ancestry) only	ENSG00000105610	19	12995237	12997995	2.6144	0.0044693	KLF1
buccal mucosa cancer (Indian ancestry) only	ENSG00000125450	17	73201754	73231853	2.6111	0.004512	NUP85
buccal mucosa cancer (Indian ancestry) only	ENSG00000108389	17	56566898	56595266	2.6065	0.0045739	MTMR4
buccal mucosa cancer (Indian ancestry) only	ENSG00000174226	8	101585116	101675643	2.6051	0.0045924	SNX31
buccal mucosa cancer (Indian ancestry) only	ENSG00000147883	9	22002902	22009362	2.6047	0.0045982	CDKN2B
buccal mucosa cancer (Indian ancestry) only	ENSG00000176919	9	139839698	139841426	2.6018	0.0046368	C8G
buccal mucosa cancer (Indian ancestry) only	ENSG00000143013	1	87794151	87814606	2.6007	0.0046512	LMO4
buccal mucosa cancer (Indian ancestry) only	ENSG00000100330	22	30279144	30426855	2.6001	0.0046592	MTMR3
buccal mucosa cancer (Indian ancestry) only	ENSG00000171135	3	9932238	9936033	2.5989	0.0046755	JAGN1
buccal mucosa cancer (Indian ancestry) only	ENSG00000220575	7	154858777	154863267	2.5979	0.00469	HTR5A-AS1
buccal mucosa cancer (Indian ancestry) only	ENSG00000243335	7	66093868	66276446	2.5966	0.0047079	KCTD7
buccal mucosa cancer (Indian ancestry) only	ENSG00000064313	8	120743015	120845103	2.5937	0.0047477	TAF2
buccal mucosa cancer (Indian ancestry) only	ENSG00000101558	18	9913999	9960018	2.5909	0.0047865	VAPA
buccal mucosa cancer (Indian ancestry) only	ENSG00000183475	15	101142739	101191910	2.5896	0.0048042	ASB7
buccal mucosa cancer (Indian ancestry) only	ENSG00000174173	3	101280706	101285290	2.5836	0.004889	TRMT10C
buccal mucosa cancer (Indian ancestry) only	ENSG00000204140	6	35748794	35761452	2.5823	0.0049075	CLPSL1
buccal mucosa cancer (Indian ancestry) only	ENSG00000188921	9	20995306	21031635	2.582	0.0049121	PTPLAD2
buccal mucosa cancer (Indian ancestry) only	ENSG00000180423	11	46624411	46639459	2.5803	0.004935	HARBI1
buccal mucosa cancer (Indian ancestry) only	ENSG00000108599	17	19807615	19881656	2.577	0.0049826	AKAP10
buccal mucosa cancer (Indian ancestry) only	ENSG00000172901	5	115298151	115363316	2.5715	0.005063	AQPEP
buccal mucosa cancer (Indian ancestry) only	ENSG00000175220	11	46698630	46722165	2.5691	0.0050988	ARHGAP1
buccal mucosa cancer (Indian ancestry) only	ENSG00000198265	17	65066554	65242105	2.5596	0.0052396	HELZ
buccal mucosa cancer (Indian ancestry) only	ENSG00000111554	12	68666223	68726161	2.5513	0.0053667	MDM1
buccal mucosa cancer (Indian ancestry) only	ENSG00000084731	2	26149471	26205618	2.5504	0.0053805	KIF3C
buccal mucosa cancer (Indian ancestry) only	ENSG00000105647	19	18263928	18281350	2.5444	0.0054737	PIK3R2
buccal mucosa cancer (Indian ancestry) only	ENSG00000168454	18	9885763	9889272	2.5411	0.0055255	TXNDC2
buccal mucosa cancer (Indian ancestry) only	ENSG00000107201	9	32455300	32526322	2.538	0.005574	DDX58
buccal mucosa cancer (Indian ancestry) only	ENSG00000113722	5	149546358	149564120	2.5377	0.0055789	CDX1
buccal mucosa cancer (Indian ancestry) only	ENSG00000165689	9	139296377	139305061	2.5353	0.0056177	SDCCAG3
buccal mucosa cancer (Indian ancestry) only	ENSG00000168131	6	27878963	27880174	2.5349	0.0056239	OR2B2
buccal mucosa cancer (Indian ancestry) only	ENSG00000164690	7	155592680	155604967	2.5322	0.0056673	SHH
buccal mucosa cancer (Indian ancestry) only	ENSG00000204290	6	32361740	32374905	2.5292	0.0057154	BTNL2
buccal mucosa cancer (Indian ancestry) only	ENSG00000145425	4	152020725	152025804	2.5289	0.0057213	RPS3A
buccal mucosa cancer (Indian ancestry) only	ENSG00000125457	17	73262309	73267308	2.5244	0.0057956	MIF4GD
buccal mucosa cancer (Indian ancestry) only	ENSG00000204520	6	31371356	31383092	2.5201	0.0058655	MICA
buccal mucosa cancer (Indian ancestry) only	ENSG00000186231	6	97372605	97588630	2.5201	0.0058668	KLHL32
buccal mucosa cancer (Indian ancestry) only	ENSG00000153982	17	57297828	57353328	2.5189	0.0058866	GDPD1
buccal mucosa cancer (Indian ancestry) only	ENSG00000101204	20	61975420	62009753	2.5173	0.0059137	CHRNA4
buccal mucosa cancer (Indian ancestry) only	ENSG00000058335	15	79252289	79383115	2.515	0.0059521	RASGRF1
buccal mucosa cancer (Indian ancestry) only	ENSG00000106346	7	6144515	6201195	2.5089	0.0060548	USP42
buccal mucosa cancer (Indian ancestry) only	ENSG00000170011	3	39850405	40301812	2.5086	0.0060609	MYRIP
buccal mucosa cancer (Indian ancestry) only	ENSG00000154710	7	66147151	66276451	2.5085	0.0060624	RABGEF1
buccal mucosa cancer (Indian ancestry) only	ENSG00000198146	15	35270542	35280488	2.5033	0.0061519	ZNF770
buccal mucosa cancer (Indian ancestry) only	ENSG00000081154	3	101292939	101313281	2.5028	0.0061599	PCNP
buccal mucosa cancer (Indian ancestry) only	ENSG00000125971	20	33104214	33128762	2.492	0.0063507	DYNLRB1
buccal mucosa cancer (Indian ancestry) only	ENSG00000156261	21	30428126	30446118	2.4873	0.0064355	CCT8
buccal mucosa cancer (Indian ancestry) only	ENSG00000188827	16	3631182	3661599	2.4872	0.0064378	SLX4
buccal mucosa cancer (Indian ancestry) only	ENSG00000157193	1	53711217	53793742	2.4836	0.0065025	LRP8
buccal mucosa cancer (Indian ancestry) only	ENSG00000151388	5	33523640	33892297	2.4804	0.006562	ADAMTS12
buccal mucosa cancer (Indian ancestry) only	ENSG00000164970	9	34398182	34458568	2.4785	0.0065967	FAM219A
buccal mucosa cancer (Indian ancestry) only	ENSG00000109686	4	152023903	152246784	2.478	0.0066056	SH3D19
buccal mucosa cancer (Indian ancestry) only	ENSG00000167653	8	143751726	143764142	2.4747	0.0066681	PSCA
buccal mucosa cancer (Indian ancestry) only	ENSG00000125447	17	73232694	73258444	2.4734	0.0066918	GGA3
buccal mucosa cancer (Indian ancestry) only	ENSG00000108387	17	56597611	56618179	2.4678	0.0067971	38231
buccal mucosa cancer (Indian ancestry) only	ENSG00000198894	14	77564440	77583630	2.4675	0.0068024	CIPC
buccal mucosa cancer (Indian ancestry) only	ENSG00000104112	15	51973550	52013223	2.4667	0.0068186	SCG3
buccal mucosa cancer (Indian ancestry) only	ENSG00000134825	11	61535973	61560274	2.4612	0.0069243	TMEM258
buccal mucosa cancer (Indian ancestry) only	ENSG00000005486	7	75471920	75518244	2.4598	0.0069512	RHBDD2
buccal mucosa cancer (Indian ancestry) only	ENSG00000165091	9	75136717	75451267	2.4542	0.007059	TMC1
buccal mucosa cancer (Indian ancestry) only	ENSG00000167123	9	131174030	131199626	2.4504	0.0071343	CERCAM
buccal mucosa cancer (Indian ancestry) only	ENSG00000138111	10	104221149	104236802	2.4492	0.0071582	TMEM180
buccal mucosa cancer (Indian ancestry) only	ENSG00000162636	1	109102711	109187522	2.4472	0.0071977	FAM102B
buccal mucosa cancer (Indian ancestry) only	ENSG00000103089	16	74746853	74808729	2.4412	0.0073187	FA2H
buccal mucosa cancer (Indian ancestry) only	ENSG00000165684	9	139270029	139293249	2.4402	0.0073399	SNAPC4
buccal mucosa cancer (Indian ancestry) only	ENSG00000198830	1	26798941	26802463	2.4384	0.007376	HMGN2
buccal mucosa cancer (Indian ancestry) only	ENSG00000104611	8	19171128	19253729	2.4367	0.0074114	SH2D4A
buccal mucosa cancer (Indian ancestry) only	ENSG00000269601	11	120329880	120330047	2.4363	0.007419	AP000758.1
buccal mucosa cancer (Indian ancestry) only	ENSG00000147885	9	21216372	21217310	2.4361	0.007423	IFNA16
buccal mucosa cancer (Indian ancestry) only	ENSG00000108878	17	65040706	65052909	2.4358	0.0074298	CACNG1
buccal mucosa cancer (Indian ancestry) only	ENSG00000031081	3	119013220	119139561	2.4338	0.0074699	ARHGAP31
buccal mucosa cancer (Indian ancestry) only	ENSG00000177989	22	50968139	50971009	2.4327	0.0074939	ODF3B
buccal mucosa cancer (Indian ancestry) only	ENSG00000167014	15	45248900	45271427	2.4307	0.0075349	C15orf43
buccal mucosa cancer (Indian ancestry) only	ENSG00000078246	12	2986389	3050306	2.428	0.0075904	TULP3
buccal mucosa cancer (Indian ancestry) only	ENSG00000104133	15	44854894	44955876	2.4252	0.0076495	SPG11
buccal mucosa cancer (Indian ancestry) only	ENSG00000214787	11	59968726	60010561	2.4246	0.0076621	MS4A4E
buccal mucosa cancer (Indian ancestry) only	ENSG00000214360	5	171621176	171630456	2.4242	0.0076706	EFCAB9
buccal mucosa cancer (Indian ancestry) only	ENSG00000167461	19	16222439	16245044	2.424	0.007676	RAB8A
buccal mucosa cancer (Indian ancestry) only	ENSG00000183963	22	31460091	31500743	2.4238	0.0076788	SMTN
buccal mucosa cancer (Indian ancestry) only	ENSG00000170581	12	56735381	56753939	2.4224	0.0077095	STAT2
buccal mucosa cancer (Indian ancestry) only	ENSG00000185271	14	20896970	20903801	2.4224	0.0077097	KLHL33
buccal mucosa cancer (Indian ancestry) only	ENSG00000166391	11	75428864	75444003	2.4213	0.0077325	MOGAT2
buccal mucosa cancer (Indian ancestry) only	ENSG00000186881	9	107266455	107267547	2.4163	0.0078402	OR13F1
buccal mucosa cancer (Indian ancestry) only	ENSG00000106714	9	39072764	39288312	2.4144	0.0078812	CNTNAP3
buccal mucosa cancer (Indian ancestry) only	ENSG00000110944	12	56732663	56734193	2.4132	0.007906	IL23A
buccal mucosa cancer (Indian ancestry) only	ENSG00000140093	14	94749650	94759608	2.4126	0.0079202	SERPINA10
buccal mucosa cancer (Indian ancestry) only	ENSG00000100207	22	42556019	42739622	2.4105	0.0079654	TCF20
buccal mucosa cancer (Indian ancestry) only	ENSG00000206418	18	8609443	8639379	2.41	0.007976	RAB12
buccal mucosa cancer (Indian ancestry) only	ENSG00000135473	12	56710007	56727837	2.4086	0.0080077	PAN2
buccal mucosa cancer (Indian ancestry) only	ENSG00000106178	7	75440983	75452674	2.4081	0.0080168	CCL24
buccal mucosa cancer (Indian ancestry) only	ENSG00000086475	10	13359424	13390297	2.4061	0.0080609	SEPHS1
buccal mucosa cancer (Indian ancestry) only	ENSG00000196684	19	16244838	16269386	2.4061	0.0080623	HSH2D
buccal mucosa cancer (Indian ancestry) only	ENSG00000100372	22	41165634	41215403	2.4054	0.0080769	SLC25A17
buccal mucosa cancer (Indian ancestry) only	ENSG00000133703	12	25357723	25403870	2.4044	0.0081001	KRAS
buccal mucosa cancer (Indian ancestry) only	ENSG00000204657	6	29555683	29556745	2.3876	0.0084794	OR2H2
buccal mucosa cancer (Indian ancestry) only	ENSG00000134460	10	6052652	6104288	2.3832	0.0085822	IL2RA
buccal mucosa cancer (Indian ancestry) only	ENSG00000243772	19	55249980	55295776	2.3827	0.0085932	KIR2DL3
buccal mucosa cancer (Indian ancestry) only	ENSG00000272162	6	10748027	10930656	2.3815	0.008622	RP11-637O19.3
buccal mucosa cancer (Indian ancestry) only	ENSG00000130222	9	92219928	92221470	2.3813	0.0086248	GADD45G
buccal mucosa cancer (Indian ancestry) only	ENSG00000170004	17	7788124	7816078	2.3803	0.0086489	CHD3
buccal mucosa cancer (Indian ancestry) only	ENSG00000100068	22	25747385	25801344	2.3777	0.0087103	LRP5L
buccal mucosa cancer (Indian ancestry) only	ENSG00000150712	5	32227100	32313115	2.3758	0.0087558	MTMR12
buccal mucosa cancer (Indian ancestry) only	ENSG00000187796	9	139256355	139268133	2.3734	0.0088117	CARD9
buccal mucosa cancer (Indian ancestry) only	ENSG00000091583	17	64208151	64252643	2.3724	0.0088353	APOH
buccal mucosa cancer (Indian ancestry) only	ENSG00000101198	20	61872136	61904046	2.3719	0.008848	NKAIN4
buccal mucosa cancer (Indian ancestry) only	ENSG00000111275	12	112204691	112247782	2.3711	0.0088684	ALDH2
buccal mucosa cancer (Indian ancestry) only	ENSG00000131746	17	38632080	38657849	2.3682	0.0089363	TNS4
buccal mucosa cancer (Indian ancestry) only	ENSG00000134824	11	61560452	61634826	2.368	0.0089422	FADS2
buccal mucosa cancer (Indian ancestry) only	ENSG00000148842	10	104678050	104849978	2.3666	0.0089763	CNNM2
buccal mucosa cancer (Indian ancestry) only	ENSG00000268076	12	25381515	25390840	2.3651	0.0090131	AC087239.1
buccal mucosa cancer (Indian ancestry) only	ENSG00000116962	1	236139130	236228462	2.3643	0.0090312	NID1
buccal mucosa cancer (Indian ancestry) only	ENSG00000187626	6	28212401	28227011	2.3634	0.0090539	ZKSCAN4
buccal mucosa cancer (Indian ancestry) only	ENSG00000170175	17	7348380	7361026	2.3633	0.0090558	CHRNB1
buccal mucosa cancer (Indian ancestry) only	ENSG00000132793	20	39969560	39989222	2.3615	0.0090995	LPIN3
buccal mucosa cancer (Indian ancestry) only	ENSG00000166595	16	66965959	66968326	2.3587	0.0091683	FAM96B
buccal mucosa cancer (Indian ancestry) only	ENSG00000185873	4	69092371	69111438	2.3578	0.0091907	TMPRSS11B
buccal mucosa cancer (Indian ancestry) only	ENSG00000100448	14	25042728	25045466	2.3577	0.0091942	CTSG
buccal mucosa cancer (Indian ancestry) only	ENSG00000069424	1	6051526	6161253	2.3524	0.0093276	KCNAB2
buccal mucosa cancer (Indian ancestry) only	ENSG00000174611	3	134321980	134370478	2.3494	0.0094027	KY
buccal mucosa cancer (Indian ancestry) only	ENSG00000176635	22	30476163	30573064	2.3492	0.0094061	HORMAD2
buccal mucosa cancer (Indian ancestry) only	ENSG00000076685	10	104845940	104953056	2.3454	0.0095032	NT5C2
buccal mucosa cancer (Indian ancestry) only	ENSG00000256040	9	119160439	119162885	2.3449	0.0095167	PAPPA-AS1
buccal mucosa cancer (Indian ancestry) only	ENSG00000144785	12	56679700	56709843	2.3449	0.0095171	RP11-977G19.10
buccal mucosa cancer (Indian ancestry) only	ENSG00000107611	10	16865963	17171830	2.3438	0.0095439	CUBN
buccal mucosa cancer (Indian ancestry) only	ENSG00000188163	9	140138036	140142222	2.3435	0.0095513	FAM166A
buccal mucosa cancer (Indian ancestry) only	ENSG00000175535	10	118305443	118327367	2.342	0.0095894	PNLIP
buccal mucosa cancer (Indian ancestry) only	ENSG00000241644	7	30737601	30797218	2.3415	0.0096037	INMT
buccal mucosa cancer (Indian ancestry) only	ENSG00000085365	5	77656339	77776562	2.3409	0.0096195	SCAMP1
buccal mucosa cancer (Indian ancestry) only	ENSG00000152953	4	5053169	5502725	2.3364	0.0097345	STK32B
buccal mucosa cancer (Indian ancestry) only	ENSG00000188352	9	20658308	20995954	2.3294	0.0099186	FOCAD
buccal mucosa cancer (Indian ancestry) only	ENSG00000187833	2	74011316	74044274	2.3262	0.010004	C2orf78
buccal mucosa cancer (Indian ancestry) only	ENSG00000228278	9	117092149	117095532	2.3208	0.01015	ORM2
buccal mucosa cancer (Indian ancestry) only	ENSG00000157999	7	6071007	6076017	2.3169	0.010254	ANKRD61
buccal mucosa cancer (Indian ancestry) only	ENSG00000160213	21	45192393	45196326	2.313	0.010362	CSTB
buccal mucosa cancer (Indian ancestry) only	ENSG00000101265	20	4760669	4804291	2.3129	0.010363	RASSF2
buccal mucosa cancer (Indian ancestry) only	ENSG00000103351	16	3550924	3589048	2.3123	0.010381	CLUAP1
buccal mucosa cancer (Indian ancestry) only	ENSG00000205922	19	1752372	1780987	2.3117	0.010398	ONECUT3
buccal mucosa cancer (Indian ancestry) only	ENSG00000221840	11	51411378	51412448	2.3105	0.010429	OR4A5
buccal mucosa cancer (Indian ancestry) only	ENSG00000171368	5	660883	693510	2.3099	0.010446	TPPP
buccal mucosa cancer (Indian ancestry) only	ENSG00000226894	4	69054242	69083798	2.3069	0.010531	TMPRSS11BNL
buccal mucosa cancer (Indian ancestry) only	ENSG00000112996	5	44809027	44820530	2.3035	0.010625	MRPS30
buccal mucosa cancer (Indian ancestry) only	ENSG00000107882	10	104263744	104393292	2.3025	0.010653	SUFU
buccal mucosa cancer (Indian ancestry) only	ENSG00000062485	12	56665483	56694176	2.3015	0.01068	CS
buccal mucosa cancer (Indian ancestry) only	ENSG00000173064	12	112597992	112819896	2.2995	0.010737	HECTD4
buccal mucosa cancer (Indian ancestry) only	ENSG00000111181	12	299243	323736	2.2989	0.010757	SLC6A12
buccal mucosa cancer (Indian ancestry) only	ENSG00000082641	17	46125691	46138849	2.2957	0.010847	NFE2L1
buccal mucosa cancer (Indian ancestry) only	ENSG00000158286	1	6265535	6281359	2.2946	0.010879	RNF207
buccal mucosa cancer (Indian ancestry) only	ENSG00000136717	2	127805603	127864931	2.2914	0.01097	BIN1
buccal mucosa cancer (Indian ancestry) only	ENSG00000240065	6	32811913	32827362	2.2905	0.010995	PSMB9
buccal mucosa cancer (Indian ancestry) only	ENSG00000138794	4	110609785	110624739	2.289	0.011039	CASP6
buccal mucosa cancer (Indian ancestry) only	ENSG00000177706	7	192969	300711	2.2863	0.011118	FAM20C
buccal mucosa cancer (Indian ancestry) only	ENSG00000148444	10	22604903	22609235	2.2852	0.01115	COMMD3
buccal mucosa cancer (Indian ancestry) only	ENSG00000221916	19	49621655	49622397	2.2839	0.011189	C19orf73
buccal mucosa cancer (Indian ancestry) only	ENSG00000145777	5	110405760	110413722	2.2822	0.011237	TSLP
buccal mucosa cancer (Indian ancestry) only	ENSG00000115368	2	190306159	190340291	2.28	0.011304	WDR75
buccal mucosa cancer (Indian ancestry) only	ENSG00000149313	11	105946228	105969437	2.2792	0.011326	AASDHPPT
buccal mucosa cancer (Indian ancestry) only	ENSG00000135047	9	90340434	90346308	2.2774	0.011382	CTSL
buccal mucosa cancer (Indian ancestry) only	ENSG00000198929	1	162039564	162353321	2.2771	0.011389	NOS1AP
buccal mucosa cancer (Indian ancestry) only	ENSG00000174669	11	66129992	66139685	2.2736	0.011496	SLC29A2
buccal mucosa cancer (Indian ancestry) only	ENSG00000111907	6	125440195	125585553	2.2721	0.01154	TPD52L1
buccal mucosa cancer (Indian ancestry) only	ENSG00000141497	17	4643319	4649411	2.2714	0.011561	ZMYND15
buccal mucosa cancer (Indian ancestry) only	ENSG00000144057	2	107418056	107503564	2.2706	0.011584	ST6GAL2
buccal mucosa cancer (Indian ancestry) only	ENSG00000116690	1	186265405	186283694	2.27	0.011603	PRG4
buccal mucosa cancer (Indian ancestry) only	ENSG00000164393	6	47624172	47665533	2.2683	0.011656	GPR111
buccal mucosa cancer (Indian ancestry) only	ENSG00000011454	9	125703112	125867145	2.2658	0.011733	RABGAP1
buccal mucosa cancer (Indian ancestry) only	ENSG00000198271	17	39305178	39306054	2.2637	0.011796	KRTAP4-5
buccal mucosa cancer (Indian ancestry) only	ENSG00000249852	7	227554	229557	2.2612	0.011873	AC145676.2
buccal mucosa cancer (Indian ancestry) only	ENSG00000056972	6	111877657	111927481	2.2604	0.011898	TRAF3IP2
buccal mucosa cancer (Indian ancestry) only	ENSG00000047410	1	186280784	186344825	2.2596	0.011922	TPR
buccal mucosa cancer (Indian ancestry) only	ENSG00000126001	20	34042985	34099804	2.2589	0.011945	CEP250
buccal mucosa cancer (Indian ancestry) only	ENSG00000160226	21	45748827	45759285	2.2571	0.012001	C21orf2
buccal mucosa cancer (Indian ancestry) only	ENSG00000174306	20	39807088	39946312	2.2555	0.01205	ZHX3
buccal mucosa cancer (Indian ancestry) only	ENSG00000168685	5	35852797	35879705	2.2527	0.01214	IL7R
buccal mucosa cancer (Indian ancestry) only	ENSG00000268791	4	6693782	6694189	2.2518	0.012167	AC093323.1
buccal mucosa cancer (Indian ancestry) only	ENSG00000140263	15	45315302	45369383	2.2499	0.012228	SORD
buccal mucosa cancer (Indian ancestry) only	ENSG00000134996	9	77703459	77762181	2.246	0.012352	OSTF1
buccal mucosa cancer (Indian ancestry) only	ENSG00000079841	6	72596406	73112845	2.2444	0.012403	RIMS1
buccal mucosa cancer (Indian ancestry) only	ENSG00000196581	1	4714792	4852594	2.2433	0.012437	AJAP1
buccal mucosa cancer (Indian ancestry) only	ENSG00000111300	12	112464500	112546826	2.2423	0.01247	NAA25
buccal mucosa cancer (Indian ancestry) only	ENSG00000204616	6	30070674	30080883	2.2414	0.0125	TRIM31
buccal mucosa cancer (Indian ancestry) only	ENSG00000167447	17	57286761	57292608	2.2412	0.012508	SMG8
buccal mucosa cancer (Indian ancestry) only	ENSG00000156256	21	30396950	30426809	2.2393	0.012569	USP16
buccal mucosa cancer (Indian ancestry) only	ENSG00000084676	2	24714783	24993571	2.2364	0.012663	NCOA1
buccal mucosa cancer (Indian ancestry) only	ENSG00000198324	12	111798455	111806925	2.2337	0.012752	FAM109A
buccal mucosa cancer (Indian ancestry) only	ENSG00000188986	9	140149625	140167998	2.233	0.012773	NELFB
buccal mucosa cancer (Indian ancestry) only	ENSG00000042062	20	49202645	49308065	2.2328	0.01278	FAM65C
buccal mucosa cancer (Indian ancestry) only	ENSG00000133937	14	95234553	95236562	2.231	0.01284	GSC
buccal mucosa cancer (Indian ancestry) only	ENSG00000179344	6	32627244	32636160	2.2286	0.012919	HLA-DQB1
buccal mucosa cancer (Indian ancestry) only	ENSG00000166118	11	133710526	133715433	2.2283	0.012931	SPATA19
buccal mucosa cancer (Indian ancestry) only	ENSG00000174327	17	6939394	6943440	2.2279	0.012943	SLC16A13
buccal mucosa cancer (Indian ancestry) only	ENSG00000179840	1	9712668	9714644	2.2277	0.012952	C1orf200
buccal mucosa cancer (Indian ancestry) only	ENSG00000152284	2	85360533	85537511	2.2261	0.013004	TCF7L1
buccal mucosa cancer (Indian ancestry) only	ENSG00000165475	13	20977806	21099996	2.2252	0.013032	CRYL1
buccal mucosa cancer (Indian ancestry) only	ENSG00000038274	5	162930120	162946342	2.2237	0.013083	MAT2B
buccal mucosa cancer (Indian ancestry) only	ENSG00000138669	4	82009837	82136218	2.2226	0.013122	PRKG2
buccal mucosa cancer (Indian ancestry) only	ENSG00000103035	16	74330673	74340186	2.2224	0.013128	PSMD7
buccal mucosa cancer (Indian ancestry) only	ENSG00000185130	6	27775257	27775709	2.2219	0.013145	HIST1H2BL
buccal mucosa cancer (Indian ancestry) only	ENSG00000112941	5	6714718	6757161	2.2218	0.013149	PAPD7
buccal mucosa cancer (Indian ancestry) only	ENSG00000092094	14	20914570	20923264	2.2193	0.013233	OSGEP
buccal mucosa cancer (Indian ancestry) only	ENSG00000196260	6	30899130	30899952	2.2185	0.01326	SFTA2
buccal mucosa cancer (Indian ancestry) only	ENSG00000116062	2	47922669	48037240	2.2184	0.013263	MSH6
buccal mucosa cancer (Indian ancestry) only	ENSG00000002919	17	46180719	46200436	2.2183	0.013267	SNX11
buccal mucosa cancer (Indian ancestry) only	ENSG00000254470	11	65543364	65548273	2.2161	0.013344	AP5B1
buccal mucosa cancer (Indian ancestry) only	ENSG00000146414	6	146185381	146285559	2.2156	0.013361	SHPRH
buccal mucosa cancer (Indian ancestry) only	ENSG00000107331	9	139901686	139923367	2.2153	0.013369	ABCA2
buccal mucosa cancer (Indian ancestry) only	ENSG00000163877	1	38000050	38019903	2.212	0.013484	SNIP1
buccal mucosa cancer (Indian ancestry) only	ENSG00000204347	17	72352555	72358085	2.2109	0.01352	BTBD17
buccal mucosa cancer (Indian ancestry) only	ENSG00000164695	8	82644669	82671750	2.2104	0.013537	CHMP4C
buccal mucosa cancer (Indian ancestry) only	ENSG00000088247	19	6413359	6424805	2.2091	0.013583	KHSRP
buccal mucosa cancer (Indian ancestry) only	ENSG00000213231	14	96152754	96158980	2.2044	0.013747	TCL1B
buccal mucosa cancer (Indian ancestry) only	ENSG00000120341	1	177893091	177953438	2.2043	0.013753	SEC16B
buccal mucosa cancer (Indian ancestry) only	ENSG00000124181	20	39765600	39811629	2.2008	0.013875	PLCG1
buccal mucosa cancer (Indian ancestry) only	ENSG00000135469	12	56660642	56664750	2.2004	0.01389	COQ10A
buccal mucosa cancer (Indian ancestry) only	ENSG00000109911	11	31531297	31805546	2.1999	0.013908	ELP4
buccal mucosa cancer (Indian ancestry) only	ENSG00000258474	14	32414059	32419588	2.1965	0.01403	RP11-187E13.1
buccal mucosa cancer (Indian ancestry) only	ENSG00000108468	17	46147414	46178883	2.1926	0.014169	CBX1
buccal mucosa cancer (Indian ancestry) only	ENSG00000165264	9	32552997	32573160	2.1917	0.014201	NDUFB6
buccal mucosa cancer (Indian ancestry) only	ENSG00000142327	2	241505221	241520789	2.1912	0.014217	RNPEPL1
buccal mucosa cancer (Indian ancestry) only	ENSG00000148688	10	92631473	92668312	2.1903	0.01425	RPP30
buccal mucosa cancer (Indian ancestry) only	ENSG00000090104	1	192544857	192549161	2.188	0.014333	RGS1
buccal mucosa cancer (Indian ancestry) only	ENSG00000179348	3	128198270	128212028	2.1872	0.014366	GATA2
buccal mucosa cancer (Indian ancestry) only	ENSG00000106052	7	27778950	27884183	2.1869	0.014377	TAX1BP1
buccal mucosa cancer (Indian ancestry) only	ENSG00000100294	22	43528212	43539400	2.1863	0.014397	MCAT
buccal mucosa cancer (Indian ancestry) only	ENSG00000138600	15	50999506	51058005	2.184	0.01448	SPPL2A
buccal mucosa cancer (Indian ancestry) only	ENSG00000174989	12	117348761	117468953	2.1839	0.014486	FBXW8
buccal mucosa cancer (Indian ancestry) only	ENSG00000153485	14	93651296	93653434	2.1828	0.014525	TMEM251
buccal mucosa cancer (Indian ancestry) only	ENSG00000179270	2	29283842	29297127	2.181	0.014592	C2orf71
buccal mucosa cancer (Indian ancestry) only	ENSG00000112116	6	52101479	52109335	2.1809	0.014595	IL17F
buccal mucosa cancer (Indian ancestry) only	ENSG00000072274	3	195754054	195809060	2.1806	0.014608	TFRC
buccal mucosa cancer (Indian ancestry) only	ENSG00000109943	11	122709208	122743347	2.1801	0.014625	CRTAM
buccal mucosa cancer (Indian ancestry) only	ENSG00000152443	19	58258164	58269527	2.1773	0.014728	ZNF776
buccal mucosa cancer (Indian ancestry) only	ENSG00000151882	5	43376747	43412493	2.1771	0.014736	CCL28
buccal mucosa cancer (Indian ancestry) only	ENSG00000027869	1	156776035	156786654	2.177	0.014739	SH2D2A
buccal mucosa cancer (Indian ancestry) only	ENSG00000086015	1	46252659	46501796	2.1751	0.014811	MAST2
buccal mucosa cancer (Indian ancestry) only	ENSG00000173950	3	194789008	194991896	2.175	0.014814	XXYLT1
buccal mucosa cancer (Indian ancestry) only	ENSG00000114670	3	130745694	131069309	2.1737	0.014863	NEK11
buccal mucosa cancer (Indian ancestry) only	ENSG00000216490	19	18283972	18288927	2.172	0.014929	IFI30
buccal mucosa cancer (Indian ancestry) only	ENSG00000152467	19	58545400	58565999	2.1714	0.01495	ZSCAN1
buccal mucosa cancer (Indian ancestry) only	ENSG00000164808	8	48173167	48648868	2.1697	0.015015	SPIDR
buccal mucosa cancer (Indian ancestry) only	ENSG00000167815	19	12907634	12912694	2.1696	0.01502	PRDX2
buccal mucosa cancer (Indian ancestry) only	ENSG00000125826	20	388142	411610	2.1681	0.015075	RBCK1
buccal mucosa cancer (Indian ancestry) only	ENSG00000118849	3	158414681	158450485	2.1669	0.01512	RARRES1
buccal mucosa cancer (Indian ancestry) only	ENSG00000133731	8	82570196	82598928	2.1666	0.015132	IMPA1
buccal mucosa cancer (Indian ancestry) only	ENSG00000139645	12	56631591	56652175	2.1658	0.015163	ANKRD52
buccal mucosa cancer (Indian ancestry) only	ENSG00000257767	12	112191694	112229222	2.1651	0.015189	RP11-162P23.2
buccal mucosa cancer (Indian ancestry) only	ENSG00000172379	15	80696692	80890278	2.1636	0.015248	ARNT2
buccal mucosa cancer (Indian ancestry) only	ENSG00000105048	19	55644162	55660722	2.1615	0.015326	TNNT1
buccal mucosa cancer (Indian ancestry) only	ENSG00000158315	1	39351479	39407471	2.1605	0.015367	RHBDL2
buccal mucosa cancer (Indian ancestry) only	ENSG00000241043	9	32566787	32568619	2.1582	0.015455	GVQW1
buccal mucosa cancer (Indian ancestry) only	ENSG00000167895	17	76126851	76139049	2.1574	0.015488	TMC8
buccal mucosa cancer (Indian ancestry) only	ENSG00000215018	7	7395834	7575484	2.1564	0.015526	COL28A1
buccal mucosa cancer (Indian ancestry) only	ENSG00000215251	20	3127165	3140543	2.1563	0.015529	FASTKD5
buccal mucosa cancer (Indian ancestry) only	ENSG00000117461	1	46505812	46642160	2.1555	0.01556	PIK3R3
buccal mucosa cancer (Indian ancestry) only	ENSG00000173227	11	66774249	66818334	2.1525	0.01568	SYT12
buccal mucosa cancer (Indian ancestry) only	ENSG00000177383	3	184428156	184429836	2.152	0.0157	MAGEF1
buccal mucosa cancer (Indian ancestry) only	ENSG00000120708	5	135364584	135399507	2.1506	0.015753	TGFBI
buccal mucosa cancer (Indian ancestry) only	ENSG00000068489	17	57232860	57282066	2.1489	0.015822	PRR11
buccal mucosa cancer (Indian ancestry) only	ENSG00000198900	20	39657458	39753127	2.1486	0.015832	TOP1
buccal mucosa cancer (Indian ancestry) only	ENSG00000179295	12	112856155	112947717	2.1478	0.015864	PTPN11
buccal mucosa cancer (Indian ancestry) only	ENSG00000181577	6	43968317	43973695	2.1474	0.015882	C6orf223
buccal mucosa cancer (Indian ancestry) only	ENSG00000181192	10	12110971	12165224	2.143	0.016057	DHTKD1
buccal mucosa cancer (Indian ancestry) only	ENSG00000132837	5	78293438	78531861	2.1428	0.016063	DMGDH
buccal mucosa cancer (Indian ancestry) only	ENSG00000189433	1	35225342	35229325	2.1427	0.016068	GJB4
buccal mucosa cancer (Indian ancestry) only	ENSG00000100241	22	50883429	50913454	2.1426	0.016072	SBF1
buccal mucosa cancer (Indian ancestry) only	ENSG00000154736	21	28290231	28338832	2.1425	0.016076	ADAMTS5
buccal mucosa cancer (Indian ancestry) only	ENSG00000156253	21	30376705	30391699	2.1423	0.016083	RWDD2B
buccal mucosa cancer (Indian ancestry) only	ENSG00000169919	7	65425671	65447301	2.1417	0.016111	GUSB
buccal mucosa cancer (Indian ancestry) only	ENSG00000267913	21	45587818	45593580	2.1403	0.016166	AP001055.1
buccal mucosa cancer (Indian ancestry) only	ENSG00000116147	1	175284330	175712906	2.1401	0.016172	TNR
buccal mucosa cancer (Indian ancestry) only	ENSG00000100266	22	43231418	43411151	2.14	0.016176	PACSIN2
buccal mucosa cancer (Indian ancestry) only	ENSG00000215595	20	1184098	1188918	2.139	0.016216	C20orf202
buccal mucosa cancer (Indian ancestry) only	ENSG00000204764	5	170288874	170727019	2.1373	0.016287	RANBP17
buccal mucosa cancer (Indian ancestry) only	ENSG00000269064	1	179443716	179457805	2.1366	0.016315	AL160286.1
buccal mucosa cancer (Indian ancestry) only	ENSG00000153157	6	10748027	10979553	2.1364	0.016324	SYCP2L
buccal mucosa cancer (Indian ancestry) only	ENSG00000140836	16	72816784	73093597	2.1349	0.016386	ZFHX3
buccal mucosa cancer (Indian ancestry) only	ENSG00000175538	11	74165886	74178774	2.1344	0.016405	KCNE3
buccal mucosa cancer (Indian ancestry) only	ENSG00000064726	15	83685174	83736106	2.1332	0.016453	BTBD1
buccal mucosa cancer (Indian ancestry) only	ENSG00000133773	12	82617460	82752584	2.1317	0.016516	CCDC59
buccal mucosa cancer (Indian ancestry) only	ENSG00000163982	4	4190530	4228616	2.1298	0.016595	OTOP1
buccal mucosa cancer (Indian ancestry) only	ENSG00000171792	12	2985424	2998626	2.1297	0.0166	RHNO1
buccal mucosa cancer (Indian ancestry) only	ENSG00000140030	14	88471468	88478419	2.1278	0.016677	GPR65
buccal mucosa cancer (Indian ancestry) only	ENSG00000272772	5	133502861	133561762	2.1276	0.016686	CTD-2410N18.5
buccal mucosa cancer (Indian ancestry) only	ENSG00000101210	20	62119366	62130505	2.1262	0.016745	EEF1A2
buccal mucosa cancer (Indian ancestry) only	ENSG00000171206	10	104404253	104418164	2.125	0.016794	TRIM8
buccal mucosa cancer (Indian ancestry) only	ENSG00000138031	2	25042038	25142708	2.1247	0.016806	ADCY3
buccal mucosa cancer (Indian ancestry) only	ENSG00000113575	5	133530025	133561833	2.1247	0.016807	PPP2CA
buccal mucosa cancer (Indian ancestry) only	ENSG00000164972	9	34379017	34397830	2.124	0.016836	C9orf24
buccal mucosa cancer (Indian ancestry) only	ENSG00000268550	19	14834747	14835121	2.1215	0.01694	AC090427.1
buccal mucosa cancer (Indian ancestry) only	ENSG00000055208	6	149539777	149732749	2.1214	0.016945	TAB2
buccal mucosa cancer (Indian ancestry) only	ENSG00000069493	12	9817565	9848413	2.12	0.017003	CLEC2D
buccal mucosa cancer (Indian ancestry) only	ENSG00000163331	2	159651829	159719293	2.1199	0.017006	DAPL1
buccal mucosa cancer (Indian ancestry) only	ENSG00000265303	17	57274927	57292587	2.1191	0.017042	CTD-2510F5.6
buccal mucosa cancer (Indian ancestry) only	ENSG00000171533	11	75297963	75380165	2.1165	0.017151	MAP6
buccal mucosa cancer (Indian ancestry) only	ENSG00000229474	15	44957930	45003514	2.1149	0.017221	PATL2
buccal mucosa cancer (Indian ancestry) only	ENSG00000198374	6	27833034	27833606	2.114	0.017257	HIST1H2AL
buccal mucosa cancer (Indian ancestry) only	ENSG00000115353	2	75273590	75426826	2.1109	0.01739	TACR1
buccal mucosa cancer (Indian ancestry) only	ENSG00000184470	22	19863040	19929341	2.109	0.017471	TXNRD2
buccal mucosa cancer (Indian ancestry) only	ENSG00000181163	5	170814120	170838141	2.1074	0.01754	NPM1
buccal mucosa cancer (Indian ancestry) only	ENSG00000170627	12	54849734	54867386	2.1072	0.017551	GTSF1
buccal mucosa cancer (Indian ancestry) only	ENSG00000157181	1	186344890	186390510	2.1065	0.017581	C1orf27
buccal mucosa cancer (Indian ancestry) only	ENSG00000168298	6	26156559	26157343	2.1061	0.0176	HIST1H1E
buccal mucosa cancer (Indian ancestry) only	ENSG00000255468	11	66115421	66132275	2.1059	0.017607	RP11-867G23.8
buccal mucosa cancer (Indian ancestry) only	ENSG00000101557	18	158383	214629	2.1052	0.017636	USP14
buccal mucosa cancer (Indian ancestry) only	ENSG00000256029	1	159827690	159842843	2.1047	0.017657	RP11-190A12.7
buccal mucosa cancer (Indian ancestry) only	ENSG00000167522	16	89334038	89556969	2.1046	0.017664	ANKRD11
buccal mucosa cancer (Indian ancestry) only	ENSG00000152034	6	100367786	100442123	2.1045	0.017669	MCHR2
buccal mucosa cancer (Indian ancestry) only	ENSG00000080644	15	78885394	78913637	2.1039	0.017695	CHRNA3
buccal mucosa cancer (Indian ancestry) only	ENSG00000166734	15	44580927	44707956	2.1034	0.017717	CASC4
buccal mucosa cancer (Indian ancestry) only	ENSG00000090924	19	39903225	39919054	2.1028	0.017744	PLEKHG2
buccal mucosa cancer (Indian ancestry) only	ENSG00000168539	11	62676151	62689279	2.1023	0.017766	CHRM1
buccal mucosa cancer (Indian ancestry) only	ENSG00000204713	6	28870779	28891766	2.1011	0.017815	TRIM27
buccal mucosa cancer (Indian ancestry) only	ENSG00000121797	3	46448654	46454488	2.1003	0.017853	CCRL2
buccal mucosa cancer (Indian ancestry) only	ENSG00000124827	6	10873456	10882174	2.0981	0.017947	GCM2
buccal mucosa cancer (Indian ancestry) only	ENSG00000168917	3	136537489	136574734	2.0981	0.01795	SLC35G2
buccal mucosa cancer (Indian ancestry) only	ENSG00000184999	11	62905339	63137190	2.097	0.017997	SLC22A10
buccal mucosa cancer (Indian ancestry) only	ENSG00000157350	16	70413338	70473140	2.096	0.018042	ST3GAL2
buccal mucosa cancer (Indian ancestry) only	ENSG00000170037	17	7835419	7853236	2.0951	0.018082	CNTROB
buccal mucosa cancer (Indian ancestry) only	ENSG00000198327	6	26240561	26240976	2.0915	0.01824	HIST1H4F
buccal mucosa cancer (Indian ancestry) only	ENSG00000103671	15	64679947	64747502	2.0903	0.018295	TRIP4
buccal mucosa cancer (Indian ancestry) only	ENSG00000188293	19	46733009	46734500	2.0899	0.018315	IGFL1
buccal mucosa cancer (Indian ancestry) only	ENSG00000066855	8	66556969	66683496	2.0896	0.018326	MTFR1
buccal mucosa cancer (Indian ancestry) only	ENSG00000123080	1	51426417	51440305	2.0889	0.018357	CDKN2C
buccal mucosa cancer (Indian ancestry) only	ENSG00000174227	4	492989	533985	2.0815	0.018694	PIGG
buccal mucosa cancer (Indian ancestry) only	ENSG00000162639	1	109190912	109204148	2.0795	0.018787	HENMT1
buccal mucosa cancer (Indian ancestry) only	ENSG00000215712	6	157710418	157744633	2.0786	0.018829	TMEM242
buccal mucosa cancer (Indian ancestry) only	ENSG00000181240	19	6426048	6433790	2.0775	0.018879	SLC25A41
buccal mucosa cancer (Indian ancestry) only	ENSG00000183354	9	5881596	6007901	2.0765	0.018922	KIAA2026
buccal mucosa cancer (Indian ancestry) only	ENSG00000198400	1	156785432	156851642	2.0755	0.018968	NTRK1
buccal mucosa cancer (Indian ancestry) only	ENSG00000084444	12	13197218	13295455	2.0746	0.019012	KIAA1467
buccal mucosa cancer (Indian ancestry) only	ENSG00000005381	17	56347217	56358296	2.0738	0.019049	MPO
buccal mucosa cancer (Indian ancestry) only	ENSG00000169684	15	78857862	78887611	2.0733	0.019074	CHRNA5
buccal mucosa cancer (Indian ancestry) only	ENSG00000121101	17	56634039	56769416	2.0729	0.019093	TEX14
buccal mucosa cancer (Indian ancestry) only	ENSG00000167613	19	54865362	54882165	2.0706	0.019199	LAIR1
buccal mucosa cancer (Indian ancestry) only	ENSG00000137876	15	55473004	55489265	2.0699	0.019233	RSL24D1
buccal mucosa cancer (Indian ancestry) only	ENSG00000104381	8	75233365	75401107	2.0696	0.019243	GDAP1
buccal mucosa cancer (Indian ancestry) only	ENSG00000113790	3	184908412	184999778	2.0685	0.019296	EHHADH
buccal mucosa cancer (Indian ancestry) only	ENSG00000186628	15	83424114	83474822	2.0682	0.019308	FSD2
buccal mucosa cancer (Indian ancestry) only	ENSG00000120686	13	38923986	38937140	2.068	0.019322	UFM1
buccal mucosa cancer (Indian ancestry) only	ENSG00000078747	20	32951041	33099198	2.0662	0.019404	ITCH
buccal mucosa cancer (Indian ancestry) only	ENSG00000149742	11	63137261	63177766	2.0653	0.019446	SLC22A9
buccal mucosa cancer (Indian ancestry) only	ENSG00000115648	2	238394071	238463961	2.0647	0.019478	MLPH
buccal mucosa cancer (Indian ancestry) only	ENSG00000173114	7	110731062	110765510	2.0639	0.019513	LRRN3
buccal mucosa cancer (Indian ancestry) only	ENSG00000117598	1	99355806	99470588	2.0632	0.019549	LPPR5
buccal mucosa cancer (Indian ancestry) only	ENSG00000158483	11	71498556	71512282	2.0617	0.01962	FAM86C1
buccal mucosa cancer (Indian ancestry) only	ENSG00000264545	9	21802635	22032985	2.0615	0.01963	RP11-145E5.5
buccal mucosa cancer (Indian ancestry) only	ENSG00000182759	8	144501352	144512576	2.0605	0.019675	MAFA
buccal mucosa cancer (Indian ancestry) only	ENSG00000187003	9	111624603	111626035	2.0605	0.019677	ACTL7A
buccal mucosa cancer (Indian ancestry) only	ENSG00000188676	8	39792133	39873910	2.0595	0.019722	IDO2
buccal mucosa cancer (Indian ancestry) only	ENSG00000127955	7	79763271	79848718	2.0575	0.019819	GNAI1
buccal mucosa cancer (Indian ancestry) only	ENSG00000127324	12	71518865	71835678	2.0558	0.019903	TSPAN8
buccal mucosa cancer (Indian ancestry) only	ENSG00000181220	7	149169885	149194908	2.0538	0.019996	ZNF746
buccal mucosa cancer (Indian ancestry) only	ENSG00000168672	8	127564687	127570638	2.0537	0.020002	FAM84B
buccal mucosa cancer (Indian ancestry) only	ENSG00000146112	6	30644166	30655672	2.0533	0.020024	PPP1R18
buccal mucosa cancer (Indian ancestry) only	ENSG00000144504	2	241418839	241508626	2.0526	0.020055	ANKMY1
buccal mucosa cancer (Indian ancestry) only	ENSG00000104231	8	82613569	82645138	2.0499	0.020185	ZFAND1
buccal mucosa cancer (Indian ancestry) only	ENSG00000119698	14	94612465	94746072	2.0499	0.020189	PPP4R4
buccal mucosa cancer (Indian ancestry) only	ENSG00000138386	2	191511472	191557492	2.0481	0.020275	NAB1
buccal mucosa cancer (Indian ancestry) only	ENSG00000082556	8	54138284	54164257	2.0472	0.020319	OPRK1
buccal mucosa cancer (Indian ancestry) only	ENSG00000196152	9	130186661	130207651	2.0461	0.020375	ZNF79
buccal mucosa cancer (Indian ancestry) only	ENSG00000204889	17	39133968	39143387	2.045	0.020429	KRT40
buccal mucosa cancer (Indian ancestry) only	ENSG00000174744	11	66104804	66112596	2.0445	0.020453	BRMS1
buccal mucosa cancer (Indian ancestry) only	ENSG00000184221	21	34442450	34444726	2.0439	0.020483	OLIG1
buccal mucosa cancer (Indian ancestry) only	ENSG00000113812	3	53901093	53916229	2.0425	0.020553	ACTR8
buccal mucosa cancer (Indian ancestry) only	ENSG00000256463	18	76740275	76762677	2.0415	0.020602	SALL3
buccal mucosa cancer (Indian ancestry) only	ENSG00000138092	2	25016005	25045245	2.0407	0.020642	CENPO
buccal mucosa cancer (Indian ancestry) only	ENSG00000272916	10	75556272	75571409	2.0399	0.020682	RP11-574K11.31
buccal mucosa cancer (Indian ancestry) only	ENSG00000149257	11	75273101	75283828	2.037	0.020825	SERPINH1
buccal mucosa cancer (Indian ancestry) only	ENSG00000180210	11	46740730	46761056	2.0363	0.02086	F2
buccal mucosa cancer (Indian ancestry) only	ENSG00000135837	1	179923873	180084015	2.036	0.020875	CEP350
buccal mucosa cancer (Indian ancestry) only	ENSG00000196600	11	62931248	62997124	2.0342	0.020965	SLC22A25
buccal mucosa cancer (Indian ancestry) only	ENSG00000166507	10	75561669	75571589	2.0332	0.021014	NDST2
buccal mucosa cancer (Indian ancestry) only	ENSG00000184881	11	5344541	5345582	2.0309	0.021134	OR51B2
buccal mucosa cancer (Indian ancestry) only	ENSG00000168394	6	32812986	32821755	2.0302	0.021169	TAP1
buccal mucosa cancer (Indian ancestry) only	ENSG00000125503	19	55602281	55628927	2.0293	0.021212	PPP1R12C
buccal mucosa cancer (Indian ancestry) only	ENSG00000145781	5	115420688	115748459	2.0266	0.021351	COMMD10
buccal mucosa cancer (Indian ancestry) only	ENSG00000172380	1	68167149	68299150	2.0265	0.021359	GNG12
buccal mucosa cancer (Indian ancestry) only	ENSG00000188641	1	97543299	98386605	2.0257	0.021399	DPYD
buccal mucosa cancer (Indian ancestry) only	ENSG00000185053	8	13947373	15095848	2.0256	0.021402	SGCZ
buccal mucosa cancer (Indian ancestry) only	ENSG00000185019	20	3088219	3140842	2.0254	0.021411	UBOX5
buccal mucosa cancer (Indian ancestry) only	ENSG00000109861	11	88026760	88070955	2.024	0.021485	CTSC
buccal mucosa cancer (Indian ancestry) only	ENSG00000198862	21	30300466	30365270	2.0237	0.0215	LTN1
buccal mucosa cancer (Indian ancestry) only	ENSG00000170929	19	9203855	9204889	2.0235	0.021512	OR1M1
buccal mucosa cancer (Indian ancestry) only	ENSG00000204538	6	31105313	31107127	2.0234	0.021518	PSORS1C2
buccal mucosa cancer (Indian ancestry) only	ENSG00000144834	3	111717511	111732734	2.0228	0.021549	TAGLN3
buccal mucosa cancer (Indian ancestry) only	ENSG00000163701	3	9944296	9958086	2.021	0.021638	IL17RE
buccal mucosa cancer (Indian ancestry) only	ENSG00000115414	2	216225163	216300895	2.0203	0.021678	FN1
buccal mucosa cancer (Indian ancestry) only	ENSG00000071242	6	166822852	167319939	2.018	0.021796	RPS6KA2
buccal mucosa cancer (Indian ancestry) only	ENSG00000136250	7	36552456	36764154	2.0173	0.021832	AOAH
buccal mucosa cancer (Indian ancestry) only	ENSG00000091972	3	112051194	112081659	2.017	0.021849	CD200
buccal mucosa cancer (Indian ancestry) only	ENSG00000180357	15	64752941	64978264	2.0168	0.02186	ZNF609
buccal mucosa cancer (Indian ancestry) only	ENSG00000204842	12	111890018	112037480	2.0165	0.021872	ATXN2
buccal mucosa cancer (Indian ancestry) only	ENSG00000006116	16	24266874	24374122	2.0161	0.021894	CACNG3
buccal mucosa cancer (Indian ancestry) only	ENSG00000183273	12	119772517	119978852	2.0141	0.021999	CCDC60
buccal mucosa cancer (Indian ancestry) only	ENSG00000001631	7	91828283	91875480	2.0115	0.022134	KRIT1
buccal mucosa cancer (Indian ancestry) only	ENSG00000176171	10	133781578	133795435	2.0113	0.022149	BNIP3
buccal mucosa cancer (Indian ancestry) only	ENSG00000127329	12	70910630	71031220	2.0112	0.022154	PTPRB
buccal mucosa cancer (Indian ancestry) only	ENSG00000132199	18	670324	712676	2.0103	0.022202	ENOSF1
buccal mucosa cancer (Indian ancestry) only	ENSG00000108384	17	56769934	56811703	2.0102	0.022207	RAD51C
buccal mucosa cancer (Indian ancestry) only	ENSG00000205268	8	66629745	66754557	2.0089	0.022274	PDE7A
buccal mucosa cancer (Indian ancestry) only	ENSG00000136280	7	45039074	45116068	2.0088	0.022281	CCM2
buccal mucosa cancer (Indian ancestry) only	ENSG00000164556	7	38724946	38726637	2.0083	0.022307	FAM183B
buccal mucosa cancer (Indian ancestry) only	ENSG00000159588	1	46085716	46089729	2.005	0.022481	CCDC17
buccal mucosa cancer (Indian ancestry) only	ENSG00000128285	22	41074754	41078818	2.0049	0.022485	MCHR1
buccal mucosa cancer (Indian ancestry) only	ENSG00000152315	14	90528109	90652201	2.0041	0.022527	KCNK13
buccal mucosa cancer (Indian ancestry) only	ENSG00000167612	12	52281744	52285448	2.0036	0.022555	ANKRD33
buccal mucosa cancer (Indian ancestry) only	ENSG00000105771	19	44235301	44259142	2.0027	0.022604	SMG9
buccal mucosa cancer (Indian ancestry) only	ENSG00000124357	2	71291474	71306935	2.0015	0.022672	NAGK
buccal mucosa cancer (Indian ancestry) only	ENSG00000148358	9	132815705	132902448	2.0009	0.022702	GPR107
buccal mucosa cancer (Indian ancestry) only	ENSG00000132958	13	19997017	20110903	1.9994	0.022782	TPTE2
buccal mucosa cancer (Indian ancestry) only	ENSG00000121289	19	33369902	33462897	1.9994	0.022783	CEP89
buccal mucosa cancer (Indian ancestry) only	ENSG00000204659	5	179105584	179107975	1.9991	0.0228	CBY3
buccal mucosa cancer (Indian ancestry) only	ENSG00000197429	1	46159996	46216322	1.9986	0.022825	IPP
buccal mucosa cancer (Indian ancestry) only	ENSG00000075886	2	132233666	132240507	1.9986	0.022825	TUBA3D
buccal mucosa cancer (Indian ancestry) only	ENSG00000197263	11	124189134	124190184	1.9982	0.022846	OR8D2
buccal mucosa cancer (Indian ancestry) only	ENSG00000198087	6	47445525	47594999	1.9974	0.022893	CD2AP
buccal mucosa cancer (Indian ancestry) only	ENSG00000128805	10	49654077	49864310	1.9973	0.022898	ARHGAP22
buccal mucosa cancer (Indian ancestry) only	ENSG00000140505	15	75041185	75048543	1.9964	0.022944	CYP1A2
buccal mucosa cancer (Indian ancestry) only	ENSG00000078098	2	163027194	163101661	1.9938	0.023087	FAP
buccal mucosa cancer (Indian ancestry) only	ENSG00000112494	6	167684657	167729507	1.9936	0.023095	UNC93A
buccal mucosa cancer (Indian ancestry) only	ENSG00000136274	7	45120037	45128513	1.9934	0.023108	NACAD
buccal mucosa cancer (Indian ancestry) only	ENSG00000180525	10	695888	711109	1.9928	0.023142	PRR26
buccal mucosa cancer (Indian ancestry) only	ENSG00000139767	12	119419300	119600856	1.9923	0.023166	SRRM4
buccal mucosa cancer (Indian ancestry) only	ENSG00000196914	11	120207787	120360645	1.992	0.023186	ARHGEF12
buccal mucosa cancer (Indian ancestry) only	ENSG00000148950	11	31453948	31531192	1.9912	0.023232	IMMP1L
buccal mucosa cancer (Indian ancestry) only	ENSG00000065361	12	56473641	56497289	1.9901	0.023288	ERBB3
buccal mucosa cancer (Indian ancestry) only	ENSG00000066813	16	20547548	20587749	1.9898	0.023306	ACSM2B
buccal mucosa cancer (Indian ancestry) only	ENSG00000198815	1	42642210	42801548	1.9891	0.023344	FOXJ3
buccal mucosa cancer (Indian ancestry) only	ENSG00000104369	8	75146935	75233563	1.9883	0.023388	JPH1
buccal mucosa cancer (Indian ancestry) only	ENSG00000124003	2	223536505	223574649	1.9879	0.023412	MOGAT1
buccal mucosa cancer (Indian ancestry) only	ENSG00000158406	6	26281283	26285762	1.9874	0.023441	HIST1H4H
buccal mucosa cancer (Indian ancestry) only	ENSG00000152128	2	135213330	135476570	1.9872	0.023449	TMEM163
buccal mucosa cancer (Indian ancestry) only	ENSG00000204709	6	28911654	28912314	1.986	0.023514	C6orf100
buccal mucosa cancer (Indian ancestry) only	ENSG00000205978	14	24867992	24888494	1.9852	0.02356	NYNRIN
buccal mucosa cancer (Indian ancestry) only	ENSG00000182224	17	7761064	7765600	1.9814	0.023773	CYB5D1
buccal mucosa cancer (Indian ancestry) only	ENSG00000113811	3	53918437	53926015	1.9805	0.023823	SELK
buccal mucosa cancer (Indian ancestry) only	ENSG00000162779	1	179334855	179523870	1.9805	0.023826	AXDND1
buccal mucosa cancer (Indian ancestry) only	ENSG00000184698	11	5410607	5411664	1.9802	0.023843	OR51M1
buccal mucosa cancer (Indian ancestry) only	ENSG00000183346	10	63422719	63526524	1.98	0.023853	C10orf107
buccal mucosa cancer (Indian ancestry) only	ENSG00000142973	1	47223510	47285085	1.9799	0.023855	CYP4B1
buccal mucosa cancer (Indian ancestry) only	ENSG00000151276	3	65339200	66024509	1.9799	0.023858	MAGI1
buccal mucosa cancer (Indian ancestry) only	ENSG00000132623	20	9966774	10037410	1.9785	0.023939	ANKEF1
buccal mucosa cancer (Indian ancestry) only	ENSG00000258945	14	85994943	85995730	1.9766	0.024045	RP11-497E19.2
buccal mucosa cancer (Indian ancestry) only	ENSG00000169992	17	7308193	7323179	1.9766	0.024046	NLGN2
buccal mucosa cancer (Indian ancestry) only	ENSG00000119559	19	1461142	1479555	1.9738	0.024203	C19orf25
buccal mucosa cancer (Indian ancestry) only	ENSG00000232040	6	28539407	28583989	1.9716	0.024329	SCAND3
buccal mucosa cancer (Indian ancestry) only	ENSG00000135312	6	78171948	78173490	1.9713	0.024344	HTR1B
buccal mucosa cancer (Indian ancestry) only	ENSG00000075340	2	70834750	70995357	1.9708	0.024371	ADD2
buccal mucosa cancer (Indian ancestry) only	ENSG00000272896	9	139685831	139695047	1.97	0.024421	RP11-216L13.17
buccal mucosa cancer (Indian ancestry) only	ENSG00000168056	11	65306276	65326401	1.9696	0.024442	LTBP3
buccal mucosa cancer (Indian ancestry) only	ENSG00000106665	7	73703805	73820273	1.9692	0.024463	CLIP2
buccal mucosa cancer (Indian ancestry) only	ENSG00000152332	1	162467041	162499419	1.969	0.024479	UHMK1
buccal mucosa cancer (Indian ancestry) only	ENSG00000112992	5	43602794	43707507	1.969	0.024479	NNT
buccal mucosa cancer (Indian ancestry) only	ENSG00000205138	19	36486090	36487220	1.9681	0.024529	SDHAF1
buccal mucosa cancer (Indian ancestry) only	ENSG00000132950	13	20397622	20437776	1.967	0.024591	ZMYM5
buccal mucosa cancer (Indian ancestry) only	ENSG00000079689	6	25652464	25702011	1.9668	0.024603	SCGN
buccal mucosa cancer (Indian ancestry) only	ENSG00000137709	11	120107349	120190653	1.9668	0.024605	POU2F3
buccal mucosa cancer (Indian ancestry) only	ENSG00000146049	6	24357131	24358512	1.9663	0.024634	KAAG1
buccal mucosa cancer (Indian ancestry) only	ENSG00000128607	7	129710350	129775560	1.9657	0.024665	KLHDC10
buccal mucosa cancer (Indian ancestry) only	ENSG00000188536	16	222846	223709	1.9646	0.02473	HBA2
buccal mucosa cancer (Indian ancestry) only	ENSG00000166869	16	23765948	23770272	1.9641	0.02476	CHP2
buccal mucosa cancer (Indian ancestry) only	ENSG00000132780	1	46049518	46084566	1.9621	0.024877	NASP
buccal mucosa cancer (Indian ancestry) only	ENSG00000101197	20	61867235	61871859	1.9602	0.024989	BIRC7
buccal mucosa cancer (Indian ancestry) only	ENSG00000125898	20	814358	838106	1.9569	0.02518	FAM110A
buccal mucosa cancer (Indian ancestry) only	ENSG00000161956	17	7465192	7475287	1.9564	0.025209	SENP3
buccal mucosa cancer (Indian ancestry) only	ENSG00000135999	2	149402009	149545130	1.9538	0.025363	EPC2
buccal mucosa cancer (Indian ancestry) only	ENSG00000181444	7	149461271	149470568	1.9534	0.025384	ZNF467
buccal mucosa cancer (Indian ancestry) only	ENSG00000204516	6	31462658	31478901	1.9515	0.025498	MICB
buccal mucosa cancer (Indian ancestry) only	ENSG00000117602	1	24829387	24867530	1.9509	0.025532	RCAN3
buccal mucosa cancer (Indian ancestry) only	ENSG00000127954	7	87905744	87936206	1.9507	0.025547	STEAP4
buccal mucosa cancer (Indian ancestry) only	ENSG00000114805	3	155093369	155462856	1.95	0.025587	PLCH1
buccal mucosa cancer (Indian ancestry) only	ENSG00000140955	16	84224744	84230774	1.9493	0.025629	ADAD2
buccal mucosa cancer (Indian ancestry) only	ENSG00000178015	5	94955782	94957846	1.9489	0.025652	GPR150
buccal mucosa cancer (Indian ancestry) only	ENSG00000186496	18	32946661	32957301	1.9487	0.025665	ZNF396
buccal mucosa cancer (Indian ancestry) only	ENSG00000218672	7	155174771	155189051	1.9486	0.02567	AC008060.7
buccal mucosa cancer (Indian ancestry) only	ENSG00000015133	14	91737667	91884188	1.948	0.025705	CCDC88C
buccal mucosa cancer (Indian ancestry) only	ENSG00000116885	1	36881428	36916086	1.9471	0.025764	OSCP1
buccal mucosa cancer (Indian ancestry) only	ENSG00000141456	17	4574679	4607632	1.9465	0.025796	PELP1
buccal mucosa cancer (Indian ancestry) only	ENSG00000001460	1	24683489	24743424	1.9456	0.02585	STPG1
buccal mucosa cancer (Indian ancestry) only	ENSG00000176845	17	81037567	81052864	1.9438	0.025957	METRNL
buccal mucosa cancer (Indian ancestry) only	ENSG00000196199	13	20207788	20247599	1.9435	0.025981	MPHOSPH8
buccal mucosa cancer (Indian ancestry) only	ENSG00000204592	6	30457244	30461982	1.9429	0.026016	HLA-E
buccal mucosa cancer (Indian ancestry) only	ENSG00000187446	15	41523037	41574043	1.9426	0.026032	CHP1
buccal mucosa cancer (Indian ancestry) only	ENSG00000197914	6	27798952	27799305	1.9421	0.02606	HIST1H4K
buccal mucosa cancer (Indian ancestry) only	ENSG00000180739	19	10623623	10628607	1.9414	0.026105	S1PR5
buccal mucosa cancer (Indian ancestry) only	ENSG00000167767	12	52562780	52585784	1.9377	0.026331	KRT80
buccal mucosa cancer (Indian ancestry) only	ENSG00000175175	17	56833230	57058983	1.9376	0.026338	PPM1E
buccal mucosa cancer (Indian ancestry) only	ENSG00000141946	19	57645464	57656570	1.9355	0.026466	ZIM3
buccal mucosa cancer (Indian ancestry) only	ENSG00000106113	7	30692200	30739745	1.9344	0.026531	CRHR2
buccal mucosa cancer (Indian ancestry) only	ENSG00000055917	2	20448452	20551995	1.9343	0.026539	PUM2
buccal mucosa cancer (Indian ancestry) only	ENSG00000131236	1	40505905	40538321	1.934	0.026558	CAP1
buccal mucosa cancer (Indian ancestry) only	ENSG00000163689	3	58703092	59035810	1.9337	0.026574	C3orf67
buccal mucosa cancer (Indian ancestry) only	ENSG00000156017	9	77595936	77643339	1.933	0.026615	C9orf41
buccal mucosa cancer (Indian ancestry) only	ENSG00000163220	1	153330330	153333503	1.9322	0.02667	S100A9
buccal mucosa cancer (Indian ancestry) only	ENSG00000182628	17	57187312	57232630	1.9297	0.026823	SKA2
buccal mucosa cancer (Indian ancestry) only	ENSG00000148795	10	104590288	104597290	1.9292	0.026852	CYP17A1
buccal mucosa cancer (Indian ancestry) only	ENSG00000150867	10	22823778	23003484	1.9289	0.026872	PIP4K2A
buccal mucosa cancer (Indian ancestry) only	ENSG00000131095	17	42982376	42994305	1.9289	0.026872	GFAP
buccal mucosa cancer (Indian ancestry) only	ENSG00000198518	6	26204858	26206266	1.9288	0.02688	HIST1H4E
buccal mucosa cancer (Indian ancestry) only	ENSG00000121058	17	55015548	55038415	1.9287	0.026885	COIL
buccal mucosa cancer (Indian ancestry) only	ENSG00000174939	16	29911696	29931185	1.9281	0.026921	ASPHD1
buccal mucosa cancer (Indian ancestry) only	ENSG00000134970	5	114949205	114968689	1.9279	0.026933	TMED7
buccal mucosa cancer (Indian ancestry) only	ENSG00000267802	14	52436014	52436247	1.9278	0.02694	AL358333.1
buccal mucosa cancer (Indian ancestry) only	ENSG00000162654	1	89646831	89664615	1.9269	0.026999	GBP4
buccal mucosa cancer (Indian ancestry) only	ENSG00000100263	22	29655841	29664198	1.9264	0.027025	RHBDD3
buccal mucosa cancer (Indian ancestry) only	ENSG00000143919	2	44589089	44999731	1.9243	0.027161	CAMKMT
buccal mucosa cancer (Indian ancestry) only	ENSG00000187987	6	28399707	28411279	1.9218	0.027316	ZSCAN23
buccal mucosa cancer (Indian ancestry) only	ENSG00000145287	4	84011201	84058228	1.9212	0.027352	PLAC8
buccal mucosa cancer (Indian ancestry) only	ENSG00000152611	5	35904397	35938881	1.9207	0.027386	CAPSL
buccal mucosa cancer (Indian ancestry) only	ENSG00000115840	2	172640880	172864766	1.9204	0.027405	SLC25A12
buccal mucosa cancer (Indian ancestry) only	ENSG00000074276	5	175969512	176022975	1.9201	0.027422	CDHR2
buccal mucosa cancer (Indian ancestry) only	ENSG00000081138	18	63417488	63548638	1.9171	0.027612	CDH7
buccal mucosa cancer (Indian ancestry) only	ENSG00000145734	5	70751442	70863649	1.9171	0.027614	BDP1
buccal mucosa cancer (Indian ancestry) only	ENSG00000075429	17	64831235	64881603	1.916	0.02768	CACNG5
buccal mucosa cancer (Indian ancestry) only	ENSG00000157837	12	121200313	121342174	1.9159	0.027692	SPPL3
buccal mucosa cancer (Indian ancestry) only	ENSG00000144959	3	172348039	172429008	1.9157	0.027702	NCEH1
buccal mucosa cancer (Indian ancestry) only	ENSG00000147571	8	67088620	67090960	1.9146	0.02777	CRH
buccal mucosa cancer (Indian ancestry) only	ENSG00000163900	3	185194284	185216845	1.9137	0.027832	TMEM41A
buccal mucosa cancer (Indian ancestry) only	ENSG00000105143	19	15060846	15133802	1.9101	0.028063	SLC1A6
buccal mucosa cancer (Indian ancestry) only	ENSG00000123609	2	152126979	152146571	1.9096	0.028092	NMI
buccal mucosa cancer (Indian ancestry) only	ENSG00000105270	19	36505562	36524245	1.9093	0.028115	CLIP3
buccal mucosa cancer (Indian ancestry) only	ENSG00000168515	11	61957688	61961011	1.909	0.028128	SCGB1D1
buccal mucosa cancer (Indian ancestry) only	ENSG00000100625	14	61176246	61191066	1.9088	0.028146	SIX4
buccal mucosa cancer (Indian ancestry) only	ENSG00000100644	14	62162231	62214976	1.9083	0.028176	HIF1A
buccal mucosa cancer (Indian ancestry) only	ENSG00000160679	1	153606525	153618782	1.9081	0.028188	CHTOP
buccal mucosa cancer (Indian ancestry) only	ENSG00000188277	15	41062159	41064643	1.9061	0.028319	C15orf62
buccal mucosa cancer (Indian ancestry) only	ENSG00000165879	10	99079022	99081672	1.9052	0.028376	FRAT1
buccal mucosa cancer (Indian ancestry) only	ENSG00000196227	20	58508819	58523735	1.9051	0.028381	FAM217B
buccal mucosa cancer (Indian ancestry) only	ENSG00000131944	19	33463115	33469128	1.9048	0.028406	C19orf40
buccal mucosa cancer (Indian ancestry) only	ENSG00000125454	17	73269073	73285591	1.9029	0.028525	SLC25A19
buccal mucosa cancer (Indian ancestry) only	ENSG00000175564	11	73711326	73720480	1.9021	0.02858	UCP3
buccal mucosa cancer (Indian ancestry) only	ENSG00000181894	19	58637619	58666477	1.9016	0.028611	ZNF329
buccal mucosa cancer (Indian ancestry) only	ENSG00000110002	11	123986069	124018428	1.9011	0.028643	VWA5A
buccal mucosa cancer (Indian ancestry) only	ENSG00000178971	17	8130191	8151362	1.9007	0.02867	CTC1
buccal mucosa cancer (Indian ancestry) only	ENSG00000227345	10	51026325	51130715	1.8994	0.028758	PARG
buccal mucosa cancer (Indian ancestry) only	ENSG00000206203	22	19118321	19120134	1.8988	0.028798	TSSK2
buccal mucosa cancer (Indian ancestry) only	ENSG00000196169	17	72322349	72351959	1.8971	0.028905	KIF19
buccal mucosa cancer (Indian ancestry) only	ENSG00000183128	10	105232561	105238997	1.8946	0.029075	CALHM3
buccal mucosa cancer (Indian ancestry) only	ENSG00000184226	13	66876967	67804468	1.8945	0.029077	PCDH9
buccal mucosa cancer (Indian ancestry) only	ENSG00000165383	10	50117528	50143242	1.8943	0.029091	LRRC18
buccal mucosa cancer (Indian ancestry) only	ENSG00000164047	3	48264837	48266981	1.8931	0.02917	CAMP
buccal mucosa cancer (Indian ancestry) only	ENSG00000169903	3	149191761	149221068	1.8914	0.029286	TM4SF4
buccal mucosa cancer (Indian ancestry) only	ENSG00000134668	1	32256023	32281652	1.8912	0.029298	SPOCD1
buccal mucosa cancer (Indian ancestry) only	ENSG00000125648	19	6436090	6465214	1.889	0.029447	SLC25A23
buccal mucosa cancer (Indian ancestry) only	ENSG00000143297	1	157483167	157522310	1.8888	0.029459	FCRL5
buccal mucosa cancer (Indian ancestry) only	ENSG00000222001	2	233877324	233880595	1.8857	0.029667	AC106876.2
buccal mucosa cancer (Indian ancestry) only	ENSG00000077097	3	25639475	25706398	1.8857	0.029669	TOP2B
buccal mucosa cancer (Indian ancestry) only	ENSG00000152749	13	95254157	95286899	1.8846	0.02974	GPR180
buccal mucosa cancer (Indian ancestry) only	ENSG00000116731	1	14026693	14151574	1.8844	0.029753	PRDM2
buccal mucosa cancer (Indian ancestry) only	ENSG00000135677	12	65107225	65153227	1.8831	0.029843	GNS
buccal mucosa cancer (Indian ancestry) only	ENSG00000162614	1	78354198	78409580	1.8823	0.029899	NEXN
buccal mucosa cancer (Indian ancestry) only	ENSG00000158373	6	26158349	26171577	1.8805	0.030017	HIST1H2BD
buccal mucosa cancer (Indian ancestry) only	ENSG00000145246	4	47487305	47595503	1.8793	0.030105	ATP10D
buccal mucosa cancer (Indian ancestry) only	ENSG00000131143	16	85832239	85840650	1.8789	0.030127	COX4I1
buccal mucosa cancer (Indian ancestry) only	ENSG00000184040	10	18041218	18089855	1.8785	0.030153	TMEM236
buccal mucosa cancer (Indian ancestry) only	ENSG00000257008	17	72363546	72368761	1.8767	0.030281	GPR142
buccal mucosa cancer (Indian ancestry) only	ENSG00000081014	15	51200869	51298097	1.8766	0.030285	AP4E1
buccal mucosa cancer (Indian ancestry) only	ENSG00000174791	11	66097713	66104311	1.8762	0.030316	RIN1
buccal mucosa cancer (Indian ancestry) only	ENSG00000136888	9	117350026	117360653	1.8761	0.030319	ATP6V1G1
buccal mucosa cancer (Indian ancestry) only	ENSG00000171747	19	39292311	39304004	1.8753	0.030378	LGALS4
buccal mucosa cancer (Indian ancestry) only	ENSG00000148660	10	75572259	75634343	1.874	0.030465	CAMK2G
buccal mucosa cancer (Indian ancestry) only	ENSG00000114209	3	167401086	167452727	1.8735	0.030498	PDCD10
buccal mucosa cancer (Indian ancestry) only	ENSG00000165006	9	34179003	34252521	1.873	0.030531	UBAP1
buccal mucosa cancer (Indian ancestry) only	ENSG00000131738	17	39519746	39526052	1.8728	0.030548	KRT33B
buccal mucosa cancer (Indian ancestry) only	ENSG00000196866	6	26199079	26199471	1.8725	0.030568	HIST1H2AD
buccal mucosa cancer (Indian ancestry) only	ENSG00000197646	9	5510545	5571282	1.8724	0.030576	PDCD1LG2
buccal mucosa cancer (Indian ancestry) only	ENSG00000130711	9	133539981	133558368	1.8721	0.030595	PRDM12
buccal mucosa cancer (Indian ancestry) only	ENSG00000133433	22	24299601	24303373	1.8715	0.030638	GSTT2B
buccal mucosa cancer (Indian ancestry) only	ENSG00000067334	1	94333373	94345474	1.8705	0.030707	DNTTIP2
buccal mucosa cancer (Indian ancestry) only	ENSG00000176986	10	75504120	75531919	1.869	0.030808	SEC24C
buccal mucosa cancer (Indian ancestry) only	ENSG00000178772	3	194060494	194072057	1.8684	0.030855	CPN2
buccal mucosa cancer (Indian ancestry) only	ENSG00000249961	16	66788879	66835523	1.8663	0.030999	CCDC79
buccal mucosa cancer (Indian ancestry) only	ENSG00000164100	4	118954773	119179803	1.8661	0.031011	NDST3
buccal mucosa cancer (Indian ancestry) only	ENSG00000178585	1	9908334	9970394	1.8651	0.031087	CTNNBIP1
buccal mucosa cancer (Indian ancestry) only	ENSG00000128274	22	43088127	43117304	1.8649	0.031095	A4GALT
buccal mucosa cancer (Indian ancestry) only	ENSG00000153201	2	109335937	109402267	1.8636	0.031187	RANBP2
buccal mucosa cancer (Indian ancestry) only	ENSG00000168944	5	122680579	122759286	1.8615	0.031335	CEP120
buccal mucosa cancer (Indian ancestry) only	ENSG00000189134	6	28227098	28228736	1.8608	0.03139	NKAPL
buccal mucosa cancer (Indian ancestry) only	ENSG00000146360	6	110299514	110301921	1.8595	0.031481	GPR6
buccal mucosa cancer (Indian ancestry) only	ENSG00000180658	6	132021520	132022635	1.8595	0.031481	OR2A4
buccal mucosa cancer (Indian ancestry) only	ENSG00000153294	6	47653600	47689757	1.8594	0.031485	GPR115
buccal mucosa cancer (Indian ancestry) only	ENSG00000013561	5	141337893	141369856	1.8593	0.03149	RNF14
buccal mucosa cancer (Indian ancestry) only	ENSG00000138346	10	70173821	70231879	1.8584	0.031553	DNA2
buccal mucosa cancer (Indian ancestry) only	ENSG00000123739	4	110631145	110651233	1.8584	0.031558	PLA2G12A
buccal mucosa cancer (Indian ancestry) only	ENSG00000156802	8	124332090	124428590	1.8582	0.031572	ATAD2
buccal mucosa cancer (Indian ancestry) only	ENSG00000268936	11	134855246	134856693	1.8581	0.031577	AP003062.1
buccal mucosa cancer (Indian ancestry) only	ENSG00000087086	19	49468558	49470135	1.8578	0.0316	FTL
buccal mucosa cancer (Indian ancestry) only	ENSG00000176148	11	33060963	33127489	1.8576	0.031613	TCP11L1
buccal mucosa cancer (Indian ancestry) only	ENSG00000104129	15	41060067	41099675	1.8569	0.031661	DNAJC17
buccal mucosa cancer (Indian ancestry) only	ENSG00000089248	12	112451120	112461255	1.8567	0.031677	ERP29
buccal mucosa cancer (Indian ancestry) only	ENSG00000145685	5	77781038	78065844	1.8565	0.031691	LHFPL2
buccal mucosa cancer (Indian ancestry) only	ENSG00000124508	6	26383324	26395102	1.8549	0.031808	BTN2A2
buccal mucosa cancer (Indian ancestry) only	ENSG00000163207	1	152881021	152884362	1.8541	0.031864	IVL
buccal mucosa cancer (Indian ancestry) only	ENSG00000178307	17	21100593	21117937	1.854	0.031869	TMEM11
buccal mucosa cancer (Indian ancestry) only	ENSG00000268107	19	57999086	58016749	1.8538	0.031887	AC003005.4
buccal mucosa cancer (Indian ancestry) only	ENSG00000083814	19	58231119	58238992	1.8534	0.031911	ZNF671
buccal mucosa cancer (Indian ancestry) only	ENSG00000072210	17	19551449	19580911	1.853	0.031941	ALDH3A2
buccal mucosa cancer (Indian ancestry) only	ENSG00000149418	11	130029457	130080271	1.8526	0.031973	ST14
buccal mucosa cancer (Indian ancestry) only	ENSG00000189298	6	28317691	28336947	1.8523	0.031993	ZKSCAN3
buccal mucosa cancer (Indian ancestry) only	ENSG00000105492	19	52022779	52035110	1.8513	0.03206	SIGLEC6
buccal mucosa cancer (Indian ancestry) only	ENSG00000081189	5	88013975	88199922	1.8513	0.032063	MEF2C
buccal mucosa cancer (Indian ancestry) only	ENSG00000103449	16	51169886	51185278	1.85	0.032154	SALL1
buccal mucosa cancer (Indian ancestry) only	ENSG00000160678	1	153600402	153604513	1.8495	0.03219	S100A1
buccal mucosa cancer (Indian ancestry) only	ENSG00000099984	22	24322339	24326106	1.8495	0.032195	GSTT2
buccal mucosa cancer (Indian ancestry) only	ENSG00000180304	15	64979772	64995480	1.848	0.032299	OAZ2
buccal mucosa cancer (Indian ancestry) only	ENSG00000123094	12	26111962	26232825	1.8474	0.032347	RASSF8
buccal mucosa cancer (Indian ancestry) only	ENSG00000145416	4	164445450	165305202	1.8466	0.032404	36951
buccal mucosa cancer (Indian ancestry) only	ENSG00000114978	2	74379655	74406025	1.8453	0.032496	MOB1A
buccal mucosa cancer (Indian ancestry) only	ENSG00000160961	19	14800613	14844558	1.8452	0.032503	ZNF333
buccal mucosa cancer (Indian ancestry) only	ENSG00000123338	12	54891495	54937726	1.8414	0.032779	NCKAP1L
buccal mucosa cancer (Indian ancestry) only	ENSG00000204702	6	29068386	29069658	1.8409	0.03282	OR2J1
buccal mucosa cancer (Indian ancestry) only	ENSG00000100393	22	41487790	41576081	1.8397	0.032905	EP300
buccal mucosa cancer (Indian ancestry) only	ENSG00000268000	19	50003781	50004614	1.8396	0.032911	hsa-mir-150
buccal mucosa cancer (Indian ancestry) only	ENSG00000188092	1	147400506	147465753	1.8391	0.032951	GPR89B
buccal mucosa cancer (Indian ancestry) only	ENSG00000131149	16	85645015	85709810	1.8378	0.033043	GSE1
buccal mucosa cancer (Indian ancestry) only	ENSG00000128708	2	172778958	172848599	1.8373	0.033079	HAT1
buccal mucosa cancer (Indian ancestry) only	ENSG00000184154	11	71791382	71821828	1.8374	0.033079	LRTOMT
buccal mucosa cancer (Indian ancestry) only	ENSG00000127530	19	14909958	14911023	1.8352	0.033238	OR7C1
buccal mucosa cancer (Indian ancestry) only	ENSG00000025770	22	50946645	50961901	1.8329	0.033407	NCAPH2
buccal mucosa cancer (Indian ancestry) only	ENSG00000196236	22	41253081	41363838	1.8324	0.033445	XPNPEP3
buccal mucosa cancer (Indian ancestry) only	ENSG00000117682	1	26758773	26797785	1.832	0.033473	DHDDS
buccal mucosa cancer (Indian ancestry) only	ENSG00000156639	6	37787275	38122400	1.8319	0.033483	ZFAND3
buccal mucosa cancer (Indian ancestry) only	ENSG00000109654	4	154073494	154260472	1.8311	0.033539	TRIM2
buccal mucosa cancer (Indian ancestry) only	ENSG00000143140	1	147228332	147245484	1.8294	0.033668	GJA5
buccal mucosa cancer (Indian ancestry) only	ENSG00000196968	10	75532049	75540009	1.8293	0.033679	FUT11
buccal mucosa cancer (Indian ancestry) only	ENSG00000168256	17	40163400	40177659	1.8292	0.033683	NKIRAS2
buccal mucosa cancer (Indian ancestry) only	ENSG00000115459	2	85581517	85618875	1.829	0.033698	ELMOD3
buccal mucosa cancer (Indian ancestry) only	ENSG00000258588	11	5617955	5665628	1.8288	0.033715	TRIM6-TRIM34
buccal mucosa cancer (Indian ancestry) only	ENSG00000270316	10	104614029	104661656	1.828	0.033776	C10orf32-ASMT
buccal mucosa cancer (Indian ancestry) only	ENSG00000131378	3	16355081	16555533	1.8278	0.033789	RFTN1
buccal mucosa cancer (Indian ancestry) only	ENSG00000103343	16	3451235	3459370	1.8276	0.033806	ZNF174
buccal mucosa cancer (Indian ancestry) only	ENSG00000139579	12	56615799	56623638	1.8274	0.033817	NABP2
buccal mucosa cancer (Indian ancestry) only	ENSG00000148204	9	126118449	126142603	1.8251	0.033989	CRB2
buccal mucosa cancer (Indian ancestry) only	ENSG00000161960	17	7476024	7482323	1.8251	0.033991	EIF4A1
buccal mucosa cancer (Indian ancestry) only	ENSG00000214435	10	104629273	104661656	1.8238	0.034091	AS3MT
buccal mucosa cancer (Indian ancestry) only	ENSG00000197061	6	26104104	26104518	1.8235	0.034117	HIST1H4C
buccal mucosa cancer (Indian ancestry) only	ENSG00000175567	11	73685712	73694352	1.8229	0.034159	UCP2
buccal mucosa cancer (Indian ancestry) only	ENSG00000145431	4	157681606	157892546	1.8225	0.034192	PDGFC
buccal mucosa cancer (Indian ancestry) only	ENSG00000149357	11	71796941	71814433	1.8224	0.034194	LAMTOR1
buccal mucosa cancer (Indian ancestry) only	ENSG00000153283	3	111011566	111384597	1.8223	0.034208	CD96
buccal mucosa cancer (Indian ancestry) only	ENSG00000104863	19	49617581	49621717	1.8218	0.03424	LIN7B
buccal mucosa cancer (Indian ancestry) only	ENSG00000108861	17	41843489	41856356	1.8214	0.03427	DUSP3
buccal mucosa cancer (Indian ancestry) only	ENSG00000268485	2	242167319	242168850	1.8214	0.034273	AC104841.2
buccal mucosa cancer (Indian ancestry) only	ENSG00000131183	5	176806236	176825849	1.8191	0.034449	SLC34A1
buccal mucosa cancer (Indian ancestry) only	ENSG00000175793	1	27189633	27190947	1.8186	0.03449	SFN
buccal mucosa cancer (Indian ancestry) only	ENSG00000115266	19	1446300	1473243	1.8183	0.034509	APC2
buccal mucosa cancer (Indian ancestry) only	ENSG00000147570	8	66933795	67012751	1.8173	0.034585	DNAJC5B
buccal mucosa cancer (Indian ancestry) only	ENSG00000182255	11	30031288	30038570	1.8166	0.034642	KCNA4
buccal mucosa cancer (Indian ancestry) only	ENSG00000145220	4	4269428	4291896	1.8165	0.034644	LYAR
buccal mucosa cancer (Indian ancestry) only	ENSG00000232629	6	32723875	32731311	1.8156	0.034718	HLA-DQB2
buccal mucosa cancer (Indian ancestry) only	ENSG00000185739	16	4239375	4292081	1.8138	0.034858	SRL
buccal mucosa cancer (Indian ancestry) only	ENSG00000100918	14	24641062	24649463	1.8134	0.034883	REC8
buccal mucosa cancer (Indian ancestry) only	ENSG00000128052	4	55944644	55991756	1.8127	0.034942	KDR
buccal mucosa cancer (Indian ancestry) only	ENSG00000145692	5	78407602	78428108	1.8127	0.034942	BHMT
buccal mucosa cancer (Indian ancestry) only	ENSG00000173890	3	169755717	169803191	1.8126	0.034946	GPR160
buccal mucosa cancer (Indian ancestry) only	ENSG00000136240	7	6485584	6523873	1.8119	0.035003	KDELR2
buccal mucosa cancer (Indian ancestry) only	ENSG00000159592	1	46092976	46153785	1.8112	0.035056	GPBP1L1
buccal mucosa cancer (Indian ancestry) only	ENSG00000108883	17	42927311	42977030	1.8109	0.035076	EFTUD2
buccal mucosa cancer (Indian ancestry) only	ENSG00000110200	11	71817424	71823826	1.8109	0.035078	ANAPC15
buccal mucosa cancer (Indian ancestry) only	ENSG00000221819	16	90095316	90096309	1.8106	0.0351	C16orf3
buccal mucosa cancer (Indian ancestry) only	ENSG00000257108	16	616996	619495	1.8095	0.03519	NHLRC4
buccal mucosa cancer (Indian ancestry) only	ENSG00000163611	3	113161565	113234034	1.8093	0.0352	SPICE1
buccal mucosa cancer (Indian ancestry) only	ENSG00000104093	15	51739908	51915030	1.8092	0.035209	DMXL2
buccal mucosa cancer (Indian ancestry) only	ENSG00000124802	6	8073593	8102811	1.8089	0.03523	EEF1E1
buccal mucosa cancer (Indian ancestry) only	ENSG00000120217	9	5450503	5470566	1.8085	0.035267	CD274
buccal mucosa cancer (Indian ancestry) only	ENSG00000170748	11	7110165	7112379	1.8079	0.035309	RBMXL2
buccal mucosa cancer (Indian ancestry) only	ENSG00000081026	1	113933371	114228545	1.8078	0.035322	MAGI3
buccal mucosa cancer (Indian ancestry) only	ENSG00000181013	17	56618948	56621729	1.8066	0.035416	C17orf47
buccal mucosa cancer (Indian ancestry) only	ENSG00000204209	6	33286335	33297046	1.8053	0.035514	DAXX
buccal mucosa cancer (Indian ancestry) only	ENSG00000072110	14	69340860	69446157	1.8049	0.035549	ACTN1
buccal mucosa cancer (Indian ancestry) only	ENSG00000233198	9	140122018	140124090	1.8048	0.035552	RNF224
buccal mucosa cancer (Indian ancestry) only	ENSG00000189190	19	53267448	53290044	1.8034	0.035659	ZNF600
buccal mucosa cancer (Indian ancestry) only	ENSG00000197123	7	63688852	63727309	1.8025	0.035736	ZNF679
buccal mucosa cancer (Indian ancestry) only	ENSG00000122718	9	35957105	35958151	1.8023	0.03575	OR2S2
buccal mucosa cancer (Indian ancestry) only	ENSG00000131238	1	40538379	40563375	1.8014	0.03582	PPT1
buccal mucosa cancer (Indian ancestry) only	ENSG00000125571	2	113670548	113676459	1.8009	0.035856	IL37
buccal mucosa cancer (Indian ancestry) only	ENSG00000127666	19	4815944	4831716	1.8004	0.035898	TICAM1
buccal mucosa cancer (Indian ancestry) only	ENSG00000197417	17	3511556	3539616	1.7996	0.035961	SHPK
buccal mucosa cancer (Indian ancestry) only	ENSG00000189366	3	125648118	125655882	1.7992	0.035994	ALG1L
buccal mucosa cancer (Indian ancestry) only	ENSG00000160216	21	45285067	45406417	1.7986	0.036045	AGPAT3
buccal mucosa cancer (Indian ancestry) only	ENSG00000180318	12	85673885	85695562	1.7985	0.03605	ALX1
buccal mucosa cancer (Indian ancestry) only	ENSG00000196176	6	26021907	26022278	1.7984	0.03606	HIST1H4A
buccal mucosa cancer (Indian ancestry) only	ENSG00000100387	22	41347351	41369313	1.7983	0.036062	RBX1
buccal mucosa cancer (Indian ancestry) only	ENSG00000165678	10	85899196	85913001	1.7982	0.036072	GHITM
buccal mucosa cancer (Indian ancestry) only	ENSG00000181733	19	8841316	8842371	1.7981	0.036083	OR2Z1
buccal mucosa cancer (Indian ancestry) only	ENSG00000129347	19	10663761	10676713	1.798	0.03609	KRI1
buccal mucosa cancer (Indian ancestry) only	ENSG00000131864	19	57630506	57643294	1.7971	0.03616	USP29
buccal mucosa cancer (Indian ancestry) only	ENSG00000136636	1	215740735	215795149	1.7967	0.03619	KCTD3
buccal mucosa cancer (Indian ancestry) only	ENSG00000143257	1	161199456	161208092	1.7957	0.03627	NR1I3
buccal mucosa cancer (Indian ancestry) only	ENSG00000204246	9	107298030	107299137	1.795	0.03633	OR13C3
buccal mucosa cancer (Indian ancestry) only	ENSG00000149600	20	31290493	31331803	1.7939	0.036416	COMMD7
buccal mucosa cancer (Indian ancestry) only	ENSG00000009413	6	111620234	111804918	1.7929	0.036493	REV3L
buccal mucosa cancer (Indian ancestry) only	ENSG00000139540	12	56623833	56631630	1.7912	0.03663	SLC39A5
buccal mucosa cancer (Indian ancestry) only	ENSG00000197756	2	217362912	217443903	1.7898	0.036742	RPL37A
buccal mucosa cancer (Indian ancestry) only	ENSG00000171448	9	125677845	125693779	1.7896	0.036756	ZBTB26
buccal mucosa cancer (Indian ancestry) only	ENSG00000158555	11	75145685	75236948	1.7889	0.036813	GDPD5
buccal mucosa cancer (Indian ancestry) only	ENSG00000072756	3	3168600	3192563	1.7889	0.036814	TRNT1
buccal mucosa cancer (Indian ancestry) only	ENSG00000167549	17	27941774	27949925	1.7874	0.036934	CORO6
buccal mucosa cancer (Indian ancestry) only	ENSG00000164488	6	168693510	168720434	1.7868	0.036985	DACT2
buccal mucosa cancer (Indian ancestry) only	ENSG00000100399	22	41625517	41636938	1.7863	0.037026	CHADL
buccal mucosa cancer (Indian ancestry) only	ENSG00000251201	5	114914339	114961858	1.7861	0.037042	TMED7-TICAM2
buccal mucosa cancer (Indian ancestry) only	ENSG00000243414	5	114914339	114961876	1.7861	0.037042	TICAM2
buccal mucosa cancer (Indian ancestry) only	ENSG00000170367	20	23856572	23860387	1.784	0.037214	CST5
buccal mucosa cancer (Indian ancestry) only	ENSG00000134748	1	52870236	52886511	1.7831	0.037282	PRPF38A
buccal mucosa cancer (Indian ancestry) only	ENSG00000185264	22	37387163	37403882	1.7831	0.037284	TEX33
buccal mucosa cancer (Indian ancestry) only	ENSG00000103534	16	19421818	19510435	1.7829	0.037298	TMC5
buccal mucosa cancer (Indian ancestry) only	ENSG00000183798	20	39988606	39995467	1.7825	0.037336	EMILIN3
buccal mucosa cancer (Indian ancestry) only	ENSG00000111199	12	110220890	110271212	1.7821	0.037368	TRPV4
buccal mucosa cancer (Indian ancestry) only	ENSG00000135148	12	112563305	112591407	1.782	0.037371	TRAFD1
buccal mucosa cancer (Indian ancestry) only	ENSG00000134697	1	38032417	38061536	1.782	0.037376	GNL2
buccal mucosa cancer (Indian ancestry) only	ENSG00000174083	17	8706041	8770994	1.7817	0.037398	PIK3R6
buccal mucosa cancer (Indian ancestry) only	ENSG00000113643	5	167913450	167946304	1.7815	0.037412	RARS
buccal mucosa cancer (Indian ancestry) only	ENSG00000103653	15	75074398	75095539	1.7811	0.03745	CSK
buccal mucosa cancer (Indian ancestry) only	ENSG00000166535	12	8975068	9039597	1.7799	0.037544	A2ML1
buccal mucosa cancer (Indian ancestry) only	ENSG00000061273	12	48176505	48226915	1.7786	0.037656	HDAC7
buccal mucosa cancer (Indian ancestry) only	ENSG00000179627	14	105266933	105271049	1.7784	0.037671	ZBTB42
buccal mucosa cancer (Indian ancestry) only	ENSG00000136960	8	120569326	120685693	1.7783	0.037679	ENPP2
buccal mucosa cancer (Indian ancestry) only	ENSG00000158691	6	28346732	28367511	1.7775	0.037746	ZSCAN12
buccal mucosa cancer (Indian ancestry) only	ENSG00000204396	6	31733367	31745108	1.7771	0.037774	VWA7
buccal mucosa cancer (Indian ancestry) only	ENSG00000142534	19	49999622	50002946	1.7765	0.037825	RPS11
buccal mucosa cancer (Indian ancestry) only	ENSG00000125787	20	3024268	3026393	1.7759	0.037877	GNRH2
buccal mucosa cancer (Indian ancestry) only	ENSG00000168356	3	38887260	38992052	1.775	0.03795	SCN11A
buccal mucosa cancer (Indian ancestry) only	ENSG00000179403	1	1370241	1378262	1.7739	0.03804	VWA1
buccal mucosa cancer (Indian ancestry) only	ENSG00000106278	7	121513143	121702090	1.7721	0.038187	PTPRZ1
buccal mucosa cancer (Indian ancestry) only	ENSG00000157617	21	43305221	43373999	1.771	0.038284	C2CD2
buccal mucosa cancer (Indian ancestry) only	ENSG00000119013	2	201936156	201950473	1.7704	0.038329	NDUFB3
buccal mucosa cancer (Indian ancestry) only	ENSG00000269026	19	58193413	58264943	1.7699	0.03837	AC003006.7
buccal mucosa cancer (Indian ancestry) only	ENSG00000108010	10	131934663	131982785	1.7695	0.038407	GLRX3
buccal mucosa cancer (Indian ancestry) only	ENSG00000140506	15	75105057	75118099	1.769	0.038449	LMAN1L
buccal mucosa cancer (Indian ancestry) only	ENSG00000157107	5	72251808	72386349	1.7662	0.038677	FCHO2
buccal mucosa cancer (Indian ancestry) only	ENSG00000180596	6	26115101	26124154	1.766	0.038701	HIST1H2BC
buccal mucosa cancer (Indian ancestry) only	ENSG00000149926	16	30035748	30064299	1.7637	0.038894	FAM57B
buccal mucosa cancer (Indian ancestry) only	ENSG00000184478	11	5968570	5969591	1.763	0.038949	OR56A3
buccal mucosa cancer (Indian ancestry) only	ENSG00000100138	22	42069934	42086508	1.7626	0.038981	NHP2L1
buccal mucosa cancer (Indian ancestry) only	ENSG00000163006	2	109403213	109501933	1.7624	0.038997	CCDC138
buccal mucosa cancer (Indian ancestry) only	ENSG00000105854	7	95034175	95064510	1.7622	0.03902	PON2
buccal mucosa cancer (Indian ancestry) only	ENSG00000002587	4	11394774	11431389	1.7616	0.039067	HS3ST1
buccal mucosa cancer (Indian ancestry) only	ENSG00000236320	17	33875144	33885117	1.7611	0.039115	SLFN14
buccal mucosa cancer (Indian ancestry) only	ENSG00000006059	17	39502344	39507064	1.7604	0.039169	KRT33A
buccal mucosa cancer (Indian ancestry) only	ENSG00000113504	5	1050499	1112150	1.7592	0.039268	SLC12A7
buccal mucosa cancer (Indian ancestry) only	ENSG00000187912	19	14693896	14721969	1.7583	0.039349	CLEC17A
buccal mucosa cancer (Indian ancestry) only	ENSG00000109794	4	187025573	187093821	1.7582	0.039355	FAM149A
buccal mucosa cancer (Indian ancestry) only	ENSG00000073754	1	157800704	157868046	1.7582	0.039357	CD5L
buccal mucosa cancer (Indian ancestry) only	ENSG00000176890	18	657604	673578	1.7577	0.039397	TYMS
buccal mucosa cancer (Indian ancestry) only	ENSG00000165219	9	128024073	128129486	1.757	0.039458	GAPVD1
buccal mucosa cancer (Indian ancestry) only	ENSG00000197965	1	167690429	167761156	1.7565	0.039498	MPZL1
buccal mucosa cancer (Indian ancestry) only	ENSG00000170379	7	143318043	143427502	1.7565	0.039501	FAM115C
buccal mucosa cancer (Indian ancestry) only	ENSG00000101282	20	939095	982907	1.7559	0.039555	RSPO4
buccal mucosa cancer (Indian ancestry) only	ENSG00000132825	20	58511894	58515352	1.7545	0.03967	PPP1R3D
buccal mucosa cancer (Indian ancestry) only	ENSG00000085831	1	51752930	51810788	1.7533	0.039773	TTC39A
buccal mucosa cancer (Indian ancestry) only	ENSG00000125952	14	65472892	65569413	1.7528	0.039817	MAX
buccal mucosa cancer (Indian ancestry) only	ENSG00000073803	3	185000729	185206885	1.752	0.039883	MAP3K13
buccal mucosa cancer (Indian ancestry) only	ENSG00000139800	13	100615218	100624163	1.7515	0.039932	ZIC5
buccal mucosa cancer (Indian ancestry) only	ENSG00000186188	10	95326422	95364237	1.7504	0.040022	FFAR4
buccal mucosa cancer (Indian ancestry) only	ENSG00000148019	9	80850978	80894606	1.7497	0.040089	CEP78
buccal mucosa cancer (Indian ancestry) only	ENSG00000153975	6	116956781	116989957	1.7495	0.040104	ZUFSP
buccal mucosa cancer (Indian ancestry) only	ENSG00000125445	17	73257755	73262454	1.7489	0.040155	MRPS7
buccal mucosa cancer (Indian ancestry) only	ENSG00000214866	2	3751453	3836122	1.7489	0.040157	DCDC2C
buccal mucosa cancer (Indian ancestry) only	ENSG00000001629	7	91875548	92030698	1.7486	0.040177	ANKIB1
buccal mucosa cancer (Indian ancestry) only	ENSG00000170324	10	49364601	49482941	1.7484	0.040196	FRMPD2
buccal mucosa cancer (Indian ancestry) only	ENSG00000167941	17	41831099	41836156	1.7484	0.040201	SOST
buccal mucosa cancer (Indian ancestry) only	ENSG00000196859	17	39114669	39123144	1.7482	0.040215	KRT39
buccal mucosa cancer (Indian ancestry) only	ENSG00000236032	3	97868170	97869249	1.7481	0.04022	OR5H14
buccal mucosa cancer (Indian ancestry) only	ENSG00000143195	1	166882443	166944719	1.7476	0.040264	ILDR2
buccal mucosa cancer (Indian ancestry) only	ENSG00000170298	17	20352708	20370852	1.747	0.040318	LGALS9B
buccal mucosa cancer (Indian ancestry) only	ENSG00000087053	11	95566046	95658479	1.7462	0.040388	MTMR2
buccal mucosa cancer (Indian ancestry) only	ENSG00000115607	2	103035149	103069025	1.7459	0.040418	IL18RAP
buccal mucosa cancer (Indian ancestry) only	ENSG00000214022	7	150065278	150071133	1.7457	0.040431	REPIN1
buccal mucosa cancer (Indian ancestry) only	ENSG00000118217	1	161736084	161933860	1.7445	0.040534	ATF6
buccal mucosa cancer (Indian ancestry) only	ENSG00000137860	15	45544428	45568149	1.7441	0.04057	SLC28A2
buccal mucosa cancer (Indian ancestry) only	ENSG00000125912	19	3185561	3209573	1.744	0.040581	NCLN
buccal mucosa cancer (Indian ancestry) only	ENSG00000081721	1	161719548	161727028	1.7408	0.040864	DUSP12
buccal mucosa cancer (Indian ancestry) only	ENSG00000162009	16	1122756	1131454	1.7394	0.04098	SSTR5
buccal mucosa cancer (Indian ancestry) only	ENSG00000139697	12	123773656	123849390	1.7393	0.040994	SBNO1
buccal mucosa cancer (Indian ancestry) only	ENSG00000138823	4	100484918	100545156	1.7389	0.041022	MTTP
buccal mucosa cancer (Indian ancestry) only	ENSG00000137497	11	71713910	71791739	1.7388	0.041033	NUMA1
buccal mucosa cancer (Indian ancestry) only	ENSG00000147526	8	38585704	38710546	1.7388	0.041039	TACC1
buccal mucosa cancer (Indian ancestry) only	ENSG00000196565	11	5274420	5667019	1.7386	0.041052	HBG2
buccal mucosa cancer (Indian ancestry) only	ENSG00000137193	6	37137979	37143202	1.7372	0.041176	PIM1
buccal mucosa cancer (Indian ancestry) only	ENSG00000112851	5	65222303	65378377	1.7367	0.041216	ERBB2IP
buccal mucosa cancer (Indian ancestry) only	ENSG00000173465	11	65337901	65341413	1.7364	0.041247	SSSCA1
buccal mucosa cancer (Indian ancestry) only	ENSG00000104970	19	55043909	55057053	1.7364	0.041251	KIR3DX1
buccal mucosa cancer (Indian ancestry) only	ENSG00000129187	4	183811213	183839089	1.7355	0.041322	DCTD
buccal mucosa cancer (Indian ancestry) only	ENSG00000182035	20	37209838	37217106	1.7355	0.041325	ADIG
buccal mucosa cancer (Indian ancestry) only	ENSG00000064201	11	2323227	2339430	1.7354	0.041333	TSPAN32
buccal mucosa cancer (Indian ancestry) only	ENSG00000254827	11	2909010	2924970	1.7354	0.041339	SLC22A18AS
buccal mucosa cancer (Indian ancestry) only	ENSG00000167005	16	56463045	56486111	1.7354	0.041339	NUDT21
buccal mucosa cancer (Indian ancestry) only	ENSG00000123352	12	49760367	49921205	1.7353	0.041346	SPATS2
buccal mucosa cancer (Indian ancestry) only	ENSG00000188566	9	140100147	140111461	1.7349	0.041375	NDOR1
buccal mucosa cancer (Indian ancestry) only	ENSG00000239886	17	39382900	39383904	1.734	0.04146	KRTAP9-2
buccal mucosa cancer (Indian ancestry) only	ENSG00000197870	12	11418857	11422739	1.7337	0.041485	PRB3
buccal mucosa cancer (Indian ancestry) only	ENSG00000204983	7	142457319	142460923	1.7332	0.041531	PRSS1
buccal mucosa cancer (Indian ancestry) only	ENSG00000101463	20	24449835	24647252	1.7326	0.041585	SYNDIG1
buccal mucosa cancer (Indian ancestry) only	ENSG00000162378	1	53192126	53293014	1.7324	0.041603	ZYG11B
buccal mucosa cancer (Indian ancestry) only	ENSG00000141219	17	71228372	71245091	1.7323	0.041609	C17orf80
buccal mucosa cancer (Indian ancestry) only	ENSG00000173442	11	65343509	65360121	1.7318	0.04165	EHBP1L1
buccal mucosa cancer (Indian ancestry) only	ENSG00000116898	1	36921319	36930038	1.7314	0.041693	MRPS15
buccal mucosa cancer (Indian ancestry) only	ENSG00000232810	6	31543344	31546113	1.731	0.041725	TNF
buccal mucosa cancer (Indian ancestry) only	ENSG00000126821	14	64150932	64194757	1.7306	0.041758	SGPP1
buccal mucosa cancer (Indian ancestry) only	ENSG00000136144	13	50106082	50159719	1.7293	0.041874	RCBTB1
buccal mucosa cancer (Indian ancestry) only	ENSG00000121807	3	46395225	46402419	1.7292	0.041887	CCR2
buccal mucosa cancer (Indian ancestry) only	ENSG00000166501	16	23847322	24231932	1.7291	0.041894	PRKCB
buccal mucosa cancer (Indian ancestry) only	ENSG00000129214	17	7517382	7536700	1.7288	0.041921	SHBG
buccal mucosa cancer (Indian ancestry) only	ENSG00000163254	2	208992861	208994554	1.7267	0.042106	CRYGC
buccal mucosa cancer (Indian ancestry) only	ENSG00000231192	3	97851542	97852483	1.7268	0.042106	OR5H1
buccal mucosa cancer (Indian ancestry) only	ENSG00000127720	12	82752276	82873015	1.725	0.042262	METTL25
buccal mucosa cancer (Indian ancestry) only	ENSG00000112787	12	133066137	133161774	1.7247	0.042289	FBRSL1
buccal mucosa cancer (Indian ancestry) only	ENSG00000172818	11	65554493	65564690	1.7241	0.042345	OVOL1
buccal mucosa cancer (Indian ancestry) only	ENSG00000164099	4	119201193	119274158	1.7241	0.042349	PRSS12
buccal mucosa cancer (Indian ancestry) only	ENSG00000151240	10	320130	735683	1.7235	0.042402	DIP2C
buccal mucosa cancer (Indian ancestry) only	ENSG00000203760	6	126661320	126670021	1.7226	0.04248	CENPW
buccal mucosa cancer (Indian ancestry) only	ENSG00000171497	4	159630286	159644548	1.7218	0.04255	PPID
buccal mucosa cancer (Indian ancestry) only	ENSG00000173809	19	33210659	33320483	1.7216	0.042572	TDRD12
buccal mucosa cancer (Indian ancestry) only	ENSG00000079134	18	214520	268050	1.72	0.042715	THOC1
buccal mucosa cancer (Indian ancestry) only	ENSG00000129245	17	7494548	7518189	1.7196	0.042753	FXR2
buccal mucosa cancer (Indian ancestry) only	ENSG00000091073	7	76090993	76135312	1.7181	0.04289	DTX2
buccal mucosa cancer (Indian ancestry) only	ENSG00000167194	16	30034655	30039057	1.7177	0.042925	C16orf92
buccal mucosa cancer (Indian ancestry) only	ENSG00000134987	5	110427414	110466200	1.7176	0.04293	WDR36
buccal mucosa cancer (Indian ancestry) only	ENSG00000086232	7	6061881	6098861	1.7176	0.042937	EIF2AK1
buccal mucosa cancer (Indian ancestry) only	ENSG00000135048	9	74298282	74431606	1.7172	0.042968	TMEM2
buccal mucosa cancer (Indian ancestry) only	ENSG00000257065	6	144128229	144165754	1.7161	0.043071	RP3-468K18.5
buccal mucosa cancer (Indian ancestry) only	ENSG00000248672	2	160628362	160761221	1.7155	0.043123	LY75-CD302
buccal mucosa cancer (Indian ancestry) only	ENSG00000054219	2	160628362	160761260	1.7155	0.043123	LY75
buccal mucosa cancer (Indian ancestry) only	ENSG00000159958	22	42321045	42322822	1.7153	0.043142	TNFRSF13C
buccal mucosa cancer (Indian ancestry) only	ENSG00000213967	19	24097678	24127961	1.7151	0.043164	ZNF726
buccal mucosa cancer (Indian ancestry) only	ENSG00000133193	17	71203492	71232892	1.7148	0.043193	FAM104A
buccal mucosa cancer (Indian ancestry) only	ENSG00000213462	7	64451187	64467121	1.7146	0.043207	ERV3-1
buccal mucosa cancer (Indian ancestry) only	ENSG00000179387	4	141445312	141474924	1.7142	0.04325	ELMOD2
buccal mucosa cancer (Indian ancestry) only	ENSG00000111490	12	65174589	65274812	1.7135	0.043308	TBC1D30
buccal mucosa cancer (Indian ancestry) only	ENSG00000166415	15	53805938	54055075	1.7129	0.043364	WDR72
buccal mucosa cancer (Indian ancestry) only	ENSG00000137642	11	121322912	121504402	1.7127	0.043386	SORL1
buccal mucosa cancer (Indian ancestry) only	ENSG00000173276	21	43406940	43430496	1.7125	0.043403	ZBTB21
buccal mucosa cancer (Indian ancestry) only	ENSG00000146842	7	129804555	129847610	1.712	0.043449	TMEM209
buccal mucosa cancer (Indian ancestry) only	ENSG00000144410	2	207804278	207834198	1.7119	0.043461	CPO
buccal mucosa cancer (Indian ancestry) only	ENSG00000109390	4	140188034	140223705	1.7117	0.043479	NDUFC1
buccal mucosa cancer (Indian ancestry) only	ENSG00000117707	1	214156524	214214595	1.7103	0.043605	PROX1
buccal mucosa cancer (Indian ancestry) only	ENSG00000160209	21	45138975	45182188	1.7103	0.043605	PDXK
buccal mucosa cancer (Indian ancestry) only	ENSG00000175393	11	7949180	7950209	1.7094	0.043693	OR10A6
buccal mucosa cancer (Indian ancestry) only	ENSG00000123737	4	122722472	122738176	1.709	0.043721	EXOSC9
buccal mucosa cancer (Indian ancestry) only	ENSG00000090238	16	30103635	30108236	1.7088	0.04374	YPEL3
buccal mucosa cancer (Indian ancestry) only	ENSG00000128626	19	39421188	39423802	1.7085	0.043768	MRPS12
buccal mucosa cancer (Indian ancestry) only	ENSG00000169258	5	176022803	176037134	1.7084	0.043781	GPRIN1
buccal mucosa cancer (Indian ancestry) only	ENSG00000176160	17	56497528	56565745	1.708	0.043821	HSF5
buccal mucosa cancer (Indian ancestry) only	ENSG00000158092	3	136581050	136668665	1.7076	0.043859	NCK1
buccal mucosa cancer (Indian ancestry) only	ENSG00000101230	20	13202418	13281298	1.7071	0.043897	ISM1
buccal mucosa cancer (Indian ancestry) only	ENSG00000100249	22	29454660	29457832	1.7067	0.04394	C22orf31
buccal mucosa cancer (Indian ancestry) only	ENSG00000175216	11	46764598	46867847	1.7062	0.043986	CKAP5
buccal mucosa cancer (Indian ancestry) only	ENSG00000120885	8	27454434	27472548	1.7062	0.043987	CLU
buccal mucosa cancer (Indian ancestry) only	ENSG00000147434	8	42607763	42651535	1.7054	0.04406	CHRNA6
buccal mucosa cancer (Indian ancestry) only	ENSG00000009950	7	73007524	73038873	1.7052	0.044078	MLXIPL
buccal mucosa cancer (Indian ancestry) only	ENSG00000187918	11	5474638	5475707	1.7052	0.044079	OR51I2
buccal mucosa cancer (Indian ancestry) only	ENSG00000128585	7	130794855	131181395	1.7046	0.044135	MKLN1
buccal mucosa cancer (Indian ancestry) only	ENSG00000165480	13	21727734	21750741	1.7029	0.044296	SKA3
buccal mucosa cancer (Indian ancestry) only	ENSG00000198569	9	140125209	140131006	1.7017	0.044402	SLC34A3
buccal mucosa cancer (Indian ancestry) only	ENSG00000149658	20	61826781	61847586	1.7017	0.044409	YTHDF1
buccal mucosa cancer (Indian ancestry) only	ENSG00000177352	3	49199968	49203754	1.7002	0.044544	CCDC71
buccal mucosa cancer (Indian ancestry) only	ENSG00000157450	15	59157374	59389618	1.6983	0.044724	RNF111
buccal mucosa cancer (Indian ancestry) only	ENSG00000125975	20	34111014	34117481	1.6962	0.044926	C20orf173
buccal mucosa cancer (Indian ancestry) only	ENSG00000155744	2	201838441	201936394	1.6959	0.044949	FAM126B
buccal mucosa cancer (Indian ancestry) only	ENSG00000166920	15	45722727	45740959	1.6941	0.045123	C15orf48
buccal mucosa cancer (Indian ancestry) only	ENSG00000213221	9	139253932	139258241	1.6941	0.045125	DNLZ
buccal mucosa cancer (Indian ancestry) only	ENSG00000160223	21	45642874	45660849	1.694	0.045133	ICOSLG
buccal mucosa cancer (Indian ancestry) only	ENSG00000197410	4	155153399	155412930	1.6935	0.045178	DCHS2
buccal mucosa cancer (Indian ancestry) only	ENSG00000243284	1	159824106	159832447	1.6915	0.045369	VSIG8
buccal mucosa cancer (Indian ancestry) only	ENSG00000125505	19	54677107	54693733	1.6907	0.045446	MBOAT7
buccal mucosa cancer (Indian ancestry) only	ENSG00000141968	19	6772725	6857377	1.6906	0.045456	VAV1
buccal mucosa cancer (Indian ancestry) only	ENSG00000186439	6	123537483	123958238	1.69	0.045512	TRDN
buccal mucosa cancer (Indian ancestry) only	ENSG00000101460	20	33134658	33148149	1.6899	0.04552	MAP1LC3A
buccal mucosa cancer (Indian ancestry) only	ENSG00000215474	18	44746293	44775554	1.6893	0.04558	SKOR2
buccal mucosa cancer (Indian ancestry) only	ENSG00000218416	2	241388732	241396131	1.689	0.045609	AC110619.2
buccal mucosa cancer (Indian ancestry) only	ENSG00000159596	1	46152886	46160115	1.6889	0.045623	TMEM69
buccal mucosa cancer (Indian ancestry) only	ENSG00000196126	6	32546546	32557625	1.6888	0.045626	HLA-DRB1
buccal mucosa cancer (Indian ancestry) only	ENSG00000115267	2	163123589	163175213	1.6885	0.045654	IFIH1
buccal mucosa cancer (Indian ancestry) only	ENSG00000124253	20	56136136	56141513	1.6881	0.045698	PCK1
buccal mucosa cancer (Indian ancestry) only	ENSG00000073417	15	85523671	85682376	1.688	0.045705	PDE8A
buccal mucosa cancer (Indian ancestry) only	ENSG00000177108	14	77597613	77609077	1.6879	0.045719	ZDHHC22
buccal mucosa cancer (Indian ancestry) only	ENSG00000026751	1	160709037	160724611	1.6876	0.045739	SLAMF7
buccal mucosa cancer (Indian ancestry) only	ENSG00000140941	16	87417601	87438385	1.6874	0.045762	MAP1LC3B
buccal mucosa cancer (Indian ancestry) only	ENSG00000133019	1	239549865	240078750	1.6858	0.045921	CHRM3
buccal mucosa cancer (Indian ancestry) only	ENSG00000167700	8	145734457	145736596	1.6857	0.04593	MFSD3
buccal mucosa cancer (Indian ancestry) only	ENSG00000180638	17	19581601	19622292	1.685	0.045994	SLC47A2
buccal mucosa cancer (Indian ancestry) only	ENSG00000100344	22	44319619	44360368	1.6848	0.046016	PNPLA3
buccal mucosa cancer (Indian ancestry) only	ENSG00000138029	2	26466038	26513336	1.6835	0.046142	HADHB
buccal mucosa cancer (Indian ancestry) only	ENSG00000197273	1	42628362	42630389	1.6834	0.046147	GUCA2A
buccal mucosa cancer (Indian ancestry) only	ENSG00000169375	15	75661720	75748183	1.6831	0.046176	SIN3A
buccal mucosa cancer (Indian ancestry) only	ENSG00000224361	2	23729913	23747214	1.6831	0.046183	AC011239.1
buccal mucosa cancer (Indian ancestry) only	ENSG00000168748	16	66878282	66888056	1.6829	0.0462	CA7
buccal mucosa cancer (Indian ancestry) only	ENSG00000169918	15	31775329	32162992	1.6828	0.046208	OTUD7A
buccal mucosa cancer (Indian ancestry) only	ENSG00000099849	11	560404	564021	1.6821	0.046273	RASSF7
buccal mucosa cancer (Indian ancestry) only	ENSG00000182359	11	105921825	105948492	1.6819	0.046294	KBTBD3
buccal mucosa cancer (Indian ancestry) only	ENSG00000198742	7	98625061	98741723	1.6817	0.046316	SMURF1
buccal mucosa cancer (Indian ancestry) only	ENSG00000196098	3	98072698	98073663	1.6807	0.046407	OR5K4
buccal mucosa cancer (Indian ancestry) only	ENSG00000206561	3	15491640	15563258	1.6802	0.046463	COLQ
buccal mucosa cancer (Indian ancestry) only	ENSG00000128563	7	102004319	102067123	1.6786	0.046615	PRKRIP1
buccal mucosa cancer (Indian ancestry) only	ENSG00000161996	16	699311	717833	1.6782	0.046652	WDR90
buccal mucosa cancer (Indian ancestry) only	ENSG00000256660	12	10163226	10171218	1.6782	0.046656	CLEC12B
buccal mucosa cancer (Indian ancestry) only	ENSG00000158270	18	319361	500722	1.678	0.046675	COLEC12
buccal mucosa cancer (Indian ancestry) only	ENSG00000181274	10	99092255	99094458	1.6772	0.046753	FRAT2
buccal mucosa cancer (Indian ancestry) only	ENSG00000236980	3	49215065	49229291	1.6768	0.046786	C3orf84
buccal mucosa cancer (Indian ancestry) only	ENSG00000188342	13	45694650	45858237	1.6758	0.046888	GTF2F2
buccal mucosa cancer (Indian ancestry) only	ENSG00000028839	6	134273308	134311570	1.6753	0.046942	TBPL1
buccal mucosa cancer (Indian ancestry) only	ENSG00000157219	7	154862034	154877459	1.6751	0.04696	HTR5A
buccal mucosa cancer (Indian ancestry) only	ENSG00000165152	9	104235453	104295819	1.6746	0.047006	TMEM246
buccal mucosa cancer (Indian ancestry) only	ENSG00000007372	11	31806340	31839509	1.6743	0.047033	PAX6
buccal mucosa cancer (Indian ancestry) only	ENSG00000167981	16	3486104	3493542	1.6743	0.047034	ZNF597
buccal mucosa cancer (Indian ancestry) only	ENSG00000224877	17	79213039	79215081	1.6743	0.047036	C17orf89
buccal mucosa cancer (Indian ancestry) only	ENSG00000206579	8	56014949	56454613	1.6741	0.04706	XKR4
buccal mucosa cancer (Indian ancestry) only	ENSG00000111906	6	125541108	125623282	1.6738	0.047082	HDDC2
buccal mucosa cancer (Indian ancestry) only	ENSG00000173327	11	65365226	65382853	1.6738	0.047084	MAP3K11
buccal mucosa cancer (Indian ancestry) only	ENSG00000213085	1	159842154	159869953	1.6737	0.047095	CCDC19
buccal mucosa cancer (Indian ancestry) only	ENSG00000254636	10	124214169	124216868	1.6731	0.047153	ARMS2
buccal mucosa cancer (Indian ancestry) only	ENSG00000166794	15	64448011	64455404	1.6723	0.047232	PPIB
buccal mucosa cancer (Indian ancestry) only	ENSG00000186847	17	39738531	39743173	1.6715	0.047311	KRT14
buccal mucosa cancer (Indian ancestry) only	ENSG00000152291	2	85545147	85555548	1.6712	0.047342	TGOLN2
buccal mucosa cancer (Indian ancestry) only	ENSG00000168135	22	38822332	38851205	1.671	0.047357	KCNJ4
buccal mucosa cancer (Indian ancestry) only	ENSG00000090554	19	49977464	49989488	1.6689	0.047566	FLT3LG
buccal mucosa cancer (Indian ancestry) only	ENSG00000122674	7	5938356	5965605	1.6689	0.047569	CCZ1
buccal mucosa cancer (Indian ancestry) only	ENSG00000197223	2	68268262	68338080	1.6683	0.047628	C1D
buccal mucosa cancer (Indian ancestry) only	ENSG00000186204	19	15783567	15807984	1.6678	0.047674	CYP4F12
buccal mucosa cancer (Indian ancestry) only	ENSG00000166484	17	19281034	19286857	1.6673	0.047728	MAPK7
buccal mucosa cancer (Indian ancestry) only	ENSG00000160185	21	43824008	43867791	1.6666	0.047799	UBASH3A
buccal mucosa cancer (Indian ancestry) only	ENSG00000048540	12	16701307	16763528	1.6665	0.047811	LMO3
buccal mucosa cancer (Indian ancestry) only	ENSG00000118200	1	200708686	200829832	1.6659	0.047868	CAMSAP2
buccal mucosa cancer (Indian ancestry) only	ENSG00000104824	19	39327028	39342987	1.6649	0.047966	HNRNPL
buccal mucosa cancer (Indian ancestry) only	ENSG00000150637	18	67498394	67629039	1.6645	0.048003	CD226
buccal mucosa cancer (Indian ancestry) only	ENSG00000125954	14	65381203	65528521	1.6631	0.048146	CHURC1-FNTB
buccal mucosa cancer (Indian ancestry) only	ENSG00000184924	2	25012603	25016251	1.6624	0.048216	PTRHD1
buccal mucosa cancer (Indian ancestry) only	ENSG00000213676	6	32065953	32096030	1.6621	0.048246	ATF6B
buccal mucosa cancer (Indian ancestry) only	ENSG00000111271	12	112123857	112194903	1.6617	0.048284	ACAD10
buccal mucosa cancer (Indian ancestry) only	ENSG00000182923	3	134204585	134293859	1.6616	0.048294	CEP63
buccal mucosa cancer (Indian ancestry) only	ENSG00000172466	18	32912176	32925446	1.6615	0.048309	ZNF24
buccal mucosa cancer (Indian ancestry) only	ENSG00000197901	11	62703857	62752455	1.6606	0.048393	SLC22A6
buccal mucosa cancer (Indian ancestry) only	ENSG00000148187	9	125026882	125085743	1.6597	0.04849	MRRF
buccal mucosa cancer (Indian ancestry) only	ENSG00000132437	7	50526134	50633154	1.6594	0.048515	DDC
buccal mucosa cancer (Indian ancestry) only	ENSG00000249008	4	178163693	178169927	1.6592	0.048538	RP11-487E13.1
buccal mucosa cancer (Indian ancestry) only	ENSG00000006432	14	71189243	71276251	1.6592	0.048541	MAP3K9
buccal mucosa cancer (Indian ancestry) only	ENSG00000110880	12	109038885	109125372	1.6585	0.048605	CORO1C
buccal mucosa cancer (Indian ancestry) only	ENSG00000164684	8	81540686	81787016	1.6585	0.048607	ZNF704
buccal mucosa cancer (Indian ancestry) only	ENSG00000273395	1	48226979	48227290	1.6585	0.04861	FLJ00388
buccal mucosa cancer (Indian ancestry) only	ENSG00000079805	19	10828755	10944164	1.6574	0.048723	DNM2
buccal mucosa cancer (Indian ancestry) only	ENSG00000149927	16	30016830	30034591	1.6566	0.048799	DOC2A
buccal mucosa cancer (Indian ancestry) only	ENSG00000083782	12	91357456	91398803	1.6566	0.048801	EPYC
buccal mucosa cancer (Indian ancestry) only	ENSG00000101464	20	33148346	33264910	1.6563	0.048834	PIGU
buccal mucosa cancer (Indian ancestry) only	ENSG00000130520	19	18417040	18434084	1.6556	0.048896	LSM4
buccal mucosa cancer (Indian ancestry) only	ENSG00000106069	7	29161890	29553944	1.654	0.049059	CHN2
buccal mucosa cancer (Indian ancestry) only	ENSG00000132361	17	2592680	2615957	1.6535	0.049118	CLUH
buccal mucosa cancer (Indian ancestry) only	ENSG00000174606	1	213165524	213189168	1.6532	0.049148	ANGEL2
buccal mucosa cancer (Indian ancestry) only	ENSG00000086598	12	124069078	124083116	1.6531	0.049151	TMED2
buccal mucosa cancer (Indian ancestry) only	ENSG00000104228	8	27142404	27168836	1.6528	0.049185	TRIM35
buccal mucosa cancer (Indian ancestry) only	ENSG00000222038	2	131369054	131415664	1.652	0.049271	POTEJ
buccal mucosa cancer (Indian ancestry) only	ENSG00000257365	14	65381203	65529368	1.652	0.049271	FNTB
buccal mucosa cancer (Indian ancestry) only	ENSG00000172497	5	80625824	80689998	1.6518	0.049292	ACOT12
buccal mucosa cancer (Indian ancestry) only	ENSG00000114405	3	62304648	62321888	1.6514	0.049333	C3orf14
buccal mucosa cancer (Indian ancestry) only	ENSG00000128283	22	37956454	37965412	1.6512	0.049347	CDC42EP1
buccal mucosa cancer (Indian ancestry) only	ENSG00000142541	19	49990811	49995565	1.6512	0.049348	RPL13A
buccal mucosa cancer (Indian ancestry) only	ENSG00000185339	22	31002825	31023265	1.6512	0.049353	TCN2
buccal mucosa cancer (Indian ancestry) only	ENSG00000087074	19	49375649	49379314	1.651	0.049373	PPP1R15A
buccal mucosa cancer (Indian ancestry) only	ENSG00000152766	10	90581889	90611575	1.6507	0.049396	ANKRD22
buccal mucosa cancer (Indian ancestry) only	ENSG00000162645	1	89571815	89616139	1.6507	0.049403	GBP2
buccal mucosa cancer (Indian ancestry) only	ENSG00000236761	6	132029581	132032206	1.6497	0.049502	CTAGE9
buccal mucosa cancer (Indian ancestry) only	ENSG00000108239	10	96162261	96295687	1.6489	0.049581	TBC1D12
buccal mucosa cancer (Indian ancestry) only	ENSG00000110375	11	118795873	118829269	1.6487	0.049604	UPK2
buccal mucosa cancer (Indian ancestry) only	ENSG00000163879	1	38022520	38032458	1.6478	0.049694	DNALI1
buccal mucosa cancer (Indian ancestry) only	ENSG00000113719	5	172261278	172379688	1.6469	0.049791	ERGIC1
buccal mucosa cancer (Indian ancestry) only	ENSG00000004866	7	116593292	116870157	1.6463	0.04985	ST7
buccal mucosa cancer (Indian ancestry) only	ENSG00000109424	4	141480588	141489959	1.6461	0.049867	UCP1
buccal mucosa cancer (Indian ancestry) only	ENSG00000113356	5	89767565	89810370	1.6455	0.049935	POLR3G
buccal mucosa cancer (Indian ancestry) only	ENSG00000250210	8	142091	150563	1.6451	0.049971	RP11-585F1.10
buccal mucosa cancer (Indian ancestry) only	ENSG00000122034	13	27998681	28009958	1.6451	0.049976	GTF3A
buccal mucosa cancer (Indian ancestry) + buccal mucosa cancer (taiwanese ancestry) + oral cancer (European ancestry) meta-analysis	ENSG00000049656	5	1317859	1345214	7.4552	4.4853e-14	CLPTM1L
buccal mucosa cancer (Indian ancestry) + buccal mucosa cancer (taiwanese ancestry) + oral cancer (European ancestry) meta-analysis	ENSG00000164362	5	1253262	1295184	6.1347	4.2658e-10	TERT
buccal mucosa cancer (Indian ancestry) + buccal mucosa cancer (taiwanese ancestry) + oral cancer (European ancestry) meta-analysis	ENSG00000148400	9	139388896	139440314	4.8534	6.0677e-07	NOTCH1
buccal mucosa cancer (Indian ancestry) + buccal mucosa cancer (taiwanese ancestry) + oral cancer (European ancestry) meta-analysis	ENSG00000234745	6	31321649	31324965	4.832	6.7585e-07	HLA-B
buccal mucosa cancer (Indian ancestry) + buccal mucosa cancer (taiwanese ancestry) + oral cancer (European ancestry) meta-analysis	ENSG00000196735	6	32595956	32614839	4.5652	2.4954e-06	HLA-DQA1
buccal mucosa cancer (Indian ancestry) + buccal mucosa cancer (taiwanese ancestry) + oral cancer (European ancestry) meta-analysis	ENSG00000233438	2	27760253	27790011	4.3337	7.3309e-06	AC109829.1
buccal mucosa cancer (Indian ancestry) + buccal mucosa cancer (taiwanese ancestry) + oral cancer (European ancestry) meta-analysis	ENSG00000147889	9	21967751	21995300	4.3213	7.7555e-06	CDKN2A
buccal mucosa cancer (Indian ancestry) + buccal mucosa cancer (taiwanese ancestry) + oral cancer (European ancestry) meta-analysis	ENSG00000204469	6	31588497	31605548	4.2699	9.7782e-06	PRRC2A
buccal mucosa cancer (Indian ancestry) + buccal mucosa cancer (taiwanese ancestry) + oral cancer (European ancestry) meta-analysis	ENSG00000198522	2	27851114	27874375	4.2223	1.2092e-05	GPN1
buccal mucosa cancer (Indian ancestry) + buccal mucosa cancer (taiwanese ancestry) + oral cancer (European ancestry) meta-analysis	ENSG00000243943	2	27805897	27858041	4.222	1.2106e-05	ZNF512
buccal mucosa cancer (Indian ancestry) + buccal mucosa cancer (taiwanese ancestry) + oral cancer (European ancestry) meta-analysis	ENSG00000198374	6	27833034	27833606	4.207	1.294e-05	HIST1H2AL
buccal mucosa cancer (Indian ancestry) + buccal mucosa cancer (taiwanese ancestry) + oral cancer (European ancestry) meta-analysis	ENSG00000185130	6	27775257	27775709	4.1399	1.7375e-05	HIST1H2BL
buccal mucosa cancer (Indian ancestry) + buccal mucosa cancer (taiwanese ancestry) + oral cancer (European ancestry) meta-analysis	ENSG00000131746	17	38632080	38657849	4.0421	2.6485e-05	TNS4
buccal mucosa cancer (Indian ancestry) + buccal mucosa cancer (taiwanese ancestry) + oral cancer (European ancestry) meta-analysis	ENSG00000258388	6	32121622	32139755	4.0279	2.8144e-05	PPT2-EGFL8
buccal mucosa cancer (Indian ancestry) + buccal mucosa cancer (taiwanese ancestry) + oral cancer (European ancestry) meta-analysis	ENSG00000112486	6	167525295	167553184	4.0009	3.1546e-05	CCR6
buccal mucosa cancer (Indian ancestry) + buccal mucosa cancer (taiwanese ancestry) + oral cancer (European ancestry) meta-analysis	ENSG00000221843	2	27799389	27805588	3.9923	3.2724e-05	C2orf16
buccal mucosa cancer (Indian ancestry) + buccal mucosa cancer (taiwanese ancestry) + oral cancer (European ancestry) meta-analysis	ENSG00000179344	6	32627244	32636160	3.9576	3.7856e-05	HLA-DQB1
buccal mucosa cancer (Indian ancestry) + buccal mucosa cancer (taiwanese ancestry) + oral cancer (European ancestry) meta-analysis	ENSG00000249141	6	167271582	167369612	3.9551	3.8244e-05	RP11-514O12.4
buccal mucosa cancer (Indian ancestry) + buccal mucosa cancer (taiwanese ancestry) + oral cancer (European ancestry) meta-analysis	ENSG00000119760	2	27873679	27886676	3.9244	4.3472e-05	SUPT7L
buccal mucosa cancer (Indian ancestry) + buccal mucosa cancer (taiwanese ancestry) + oral cancer (European ancestry) meta-analysis	ENSG00000233822	6	27806323	27823487	3.9209	4.4106e-05	HIST1H2BN
buccal mucosa cancer (Indian ancestry) + buccal mucosa cancer (taiwanese ancestry) + oral cancer (European ancestry) meta-analysis	ENSG00000204389	6	31783291	31785723	3.9034	4.7431e-05	HSPA1A
buccal mucosa cancer (Indian ancestry) + buccal mucosa cancer (taiwanese ancestry) + oral cancer (European ancestry) meta-analysis	ENSG00000147883	9	22002902	22009362	3.8916	4.98e-05	CDKN2B
buccal mucosa cancer (Indian ancestry) + buccal mucosa cancer (taiwanese ancestry) + oral cancer (European ancestry) meta-analysis	ENSG00000221988	6	32121218	32134011	3.7878	7.5986e-05	PPT2
buccal mucosa cancer (Indian ancestry) + buccal mucosa cancer (taiwanese ancestry) + oral cancer (European ancestry) meta-analysis	ENSG00000204463	6	31606805	31620482	3.7684	8.2161e-05	BAG6
buccal mucosa cancer (Indian ancestry) + buccal mucosa cancer (taiwanese ancestry) + oral cancer (European ancestry) meta-analysis	ENSG00000176714	2	27848506	27851879	3.7049	0.00010572	CCDC121
buccal mucosa cancer (Indian ancestry) + buccal mucosa cancer (taiwanese ancestry) + oral cancer (European ancestry) meta-analysis	ENSG00000196453	7	149128454	149158214	3.7043	0.00010599	ZNF777
buccal mucosa cancer (Indian ancestry) + buccal mucosa cancer (taiwanese ancestry) + oral cancer (European ancestry) meta-analysis	ENSG00000184357	6	27834570	27835359	3.6414	0.0001356	HIST1H1B
buccal mucosa cancer (Indian ancestry) + buccal mucosa cancer (taiwanese ancestry) + oral cancer (European ancestry) meta-analysis	ENSG00000174282	17	7362685	7387582	3.6198	0.00014741	ZBTB4
buccal mucosa cancer (Indian ancestry) + buccal mucosa cancer (taiwanese ancestry) + oral cancer (European ancestry) meta-analysis	ENSG00000026297	6	167342992	167370679	3.568	0.00017985	RNASET2
buccal mucosa cancer (Indian ancestry) + buccal mucosa cancer (taiwanese ancestry) + oral cancer (European ancestry) meta-analysis	ENSG00000167522	16	89334038	89556969	3.5542	0.00018954	ANKRD11
buccal mucosa cancer (Indian ancestry) + buccal mucosa cancer (taiwanese ancestry) + oral cancer (European ancestry) meta-analysis	ENSG00000198625	1	204485511	204542871	3.5397	0.00020032	MDM4
buccal mucosa cancer (Indian ancestry) + buccal mucosa cancer (taiwanese ancestry) + oral cancer (European ancestry) meta-analysis	ENSG00000166595	16	66965959	66968326	3.5322	0.00020609	FAM96B
buccal mucosa cancer (Indian ancestry) + buccal mucosa cancer (taiwanese ancestry) + oral cancer (European ancestry) meta-analysis	ENSG00000264545	9	21802635	22032985	3.5185	0.00021701	RP11-145E5.5
buccal mucosa cancer (Indian ancestry) + buccal mucosa cancer (taiwanese ancestry) + oral cancer (European ancestry) meta-analysis	ENSG00000115474	2	233631174	233641278	3.486	0.00024516	KCNJ13
buccal mucosa cancer (Indian ancestry) + buccal mucosa cancer (taiwanese ancestry) + oral cancer (European ancestry) meta-analysis	ENSG00000120519	4	147175127	147443123	3.4842	0.00024682	SLC10A7
buccal mucosa cancer (Indian ancestry) + buccal mucosa cancer (taiwanese ancestry) + oral cancer (European ancestry) meta-analysis	ENSG00000050555	9	133884469	133969860	3.4712	0.00025907	LAMC3
buccal mucosa cancer (Indian ancestry) + buccal mucosa cancer (taiwanese ancestry) + oral cancer (European ancestry) meta-analysis	ENSG00000065183	1	118472343	118509165	3.4676	0.00026261	WDR3
buccal mucosa cancer (Indian ancestry) + buccal mucosa cancer (taiwanese ancestry) + oral cancer (European ancestry) meta-analysis	ENSG00000104047	15	49913177	49937333	3.4378	0.00029318	DTWD1
buccal mucosa cancer (Indian ancestry) + buccal mucosa cancer (taiwanese ancestry) + oral cancer (European ancestry) meta-analysis	ENSG00000038382	5	14143811	14532235	3.408	0.00032721	TRIO
buccal mucosa cancer (Indian ancestry) + buccal mucosa cancer (taiwanese ancestry) + oral cancer (European ancestry) meta-analysis	ENSG00000181222	17	7387685	7417933	3.4068	0.00032859	POLR2A
buccal mucosa cancer (Indian ancestry) + buccal mucosa cancer (taiwanese ancestry) + oral cancer (European ancestry) meta-analysis	ENSG00000135047	9	90340434	90346308	3.4047	0.00033115	CTSL
buccal mucosa cancer (Indian ancestry) + buccal mucosa cancer (taiwanese ancestry) + oral cancer (European ancestry) meta-analysis	ENSG00000196236	22	41253081	41363838	3.4008	0.0003359	XPNPEP3
buccal mucosa cancer (Indian ancestry) + buccal mucosa cancer (taiwanese ancestry) + oral cancer (European ancestry) meta-analysis	ENSG00000125910	19	3172344	3180329	3.3938	0.00034469	S1PR4
buccal mucosa cancer (Indian ancestry) + buccal mucosa cancer (taiwanese ancestry) + oral cancer (European ancestry) meta-analysis	ENSG00000241404	6	32132360	32136058	3.3836	0.00035775	EGFL8
buccal mucosa cancer (Indian ancestry) + buccal mucosa cancer (taiwanese ancestry) + oral cancer (European ancestry) meta-analysis	ENSG00000233404	2	102508955	102511150	3.3803	0.000362	FLJ20373
buccal mucosa cancer (Indian ancestry) + buccal mucosa cancer (taiwanese ancestry) + oral cancer (European ancestry) meta-analysis	ENSG00000176102	11	33098734	33183917	3.3656	0.00038193	CSTF3
buccal mucosa cancer (Indian ancestry) + buccal mucosa cancer (taiwanese ancestry) + oral cancer (European ancestry) meta-analysis	ENSG00000170382	1	204586298	204654861	3.3589	0.00039128	LRRN2
buccal mucosa cancer (Indian ancestry) + buccal mucosa cancer (taiwanese ancestry) + oral cancer (European ancestry) meta-analysis	ENSG00000206503	6	29909037	29913661	3.3583	0.00039213	HLA-A
buccal mucosa cancer (Indian ancestry) + buccal mucosa cancer (taiwanese ancestry) + oral cancer (European ancestry) meta-analysis	ENSG00000204120	2	233562009	233725285	3.3498	0.00040432	GIGYF2
buccal mucosa cancer (Indian ancestry) + buccal mucosa cancer (taiwanese ancestry) + oral cancer (European ancestry) meta-analysis	ENSG00000110422	11	33278218	33378569	3.3416	0.00041655	HIPK3
buccal mucosa cancer (Indian ancestry) + buccal mucosa cancer (taiwanese ancestry) + oral cancer (European ancestry) meta-analysis	ENSG00000100387	22	41347351	41369313	3.3389	0.00042062	RBX1
buccal mucosa cancer (Indian ancestry) + buccal mucosa cancer (taiwanese ancestry) + oral cancer (European ancestry) meta-analysis	ENSG00000163798	2	27886338	27917840	3.3367	0.00042388	SLC4A1AP
buccal mucosa cancer (Indian ancestry) + buccal mucosa cancer (taiwanese ancestry) + oral cancer (European ancestry) meta-analysis	ENSG00000151240	10	320130	735683	3.3348	0.00042674	DIP2C
buccal mucosa cancer (Indian ancestry) + buccal mucosa cancer (taiwanese ancestry) + oral cancer (European ancestry) meta-analysis	ENSG00000100403	22	41697526	41756151	3.3344	0.00042738	ZC3H7B
buccal mucosa cancer (Indian ancestry) + buccal mucosa cancer (taiwanese ancestry) + oral cancer (European ancestry) meta-analysis	ENSG00000204283	17	75875109	75878659	3.3122	0.00046284	FLJ45079
buccal mucosa cancer (Indian ancestry) + buccal mucosa cancer (taiwanese ancestry) + oral cancer (European ancestry) meta-analysis	ENSG00000172831	16	66968347	66978999	3.2879	0.00050466	CES2
buccal mucosa cancer (Indian ancestry) + buccal mucosa cancer (taiwanese ancestry) + oral cancer (European ancestry) meta-analysis	ENSG00000181541	4	151503077	151505843	3.2645	0.0005482	MAB21L2
buccal mucosa cancer (Indian ancestry) + buccal mucosa cancer (taiwanese ancestry) + oral cancer (European ancestry) meta-analysis	ENSG00000259224	17	7384721	7386383	3.2623	0.00055261	SLC35G6
buccal mucosa cancer (Indian ancestry) + buccal mucosa cancer (taiwanese ancestry) + oral cancer (European ancestry) meta-analysis	ENSG00000198589	4	151185594	151936879	3.2568	0.00056341	LRBA
buccal mucosa cancer (Indian ancestry) + buccal mucosa cancer (taiwanese ancestry) + oral cancer (European ancestry) meta-analysis	ENSG00000158691	6	28346732	28367511	3.2466	0.00058397	ZSCAN12
buccal mucosa cancer (Indian ancestry) + buccal mucosa cancer (taiwanese ancestry) + oral cancer (European ancestry) meta-analysis	ENSG00000213760	6	31512239	31516204	3.2369	0.00060412	ATP6V1G2
buccal mucosa cancer (Indian ancestry) + buccal mucosa cancer (taiwanese ancestry) + oral cancer (European ancestry) meta-analysis	ENSG00000112706	6	76630832	76782395	3.2275	0.00062434	IMPG1
buccal mucosa cancer (Indian ancestry) + buccal mucosa cancer (taiwanese ancestry) + oral cancer (European ancestry) meta-analysis	ENSG00000214787	11	59968726	60010561	3.2256	0.00062847	MS4A4E
buccal mucosa cancer (Indian ancestry) + buccal mucosa cancer (taiwanese ancestry) + oral cancer (European ancestry) meta-analysis	ENSG00000182611	6	27782112	27782607	3.2243	0.00063141	HIST1H2AJ
buccal mucosa cancer (Indian ancestry) + buccal mucosa cancer (taiwanese ancestry) + oral cancer (European ancestry) meta-analysis	ENSG00000187987	6	28399707	28411279	3.2194	0.00064233	ZSCAN23
buccal mucosa cancer (Indian ancestry) + buccal mucosa cancer (taiwanese ancestry) + oral cancer (European ancestry) meta-analysis	ENSG00000111199	12	110220890	110271212	3.2148	0.00065276	TRPV4
buccal mucosa cancer (Indian ancestry) + buccal mucosa cancer (taiwanese ancestry) + oral cancer (European ancestry) meta-analysis	ENSG00000196260	6	30899130	30899952	3.204	0.00067772	SFTA2
buccal mucosa cancer (Indian ancestry) + buccal mucosa cancer (taiwanese ancestry) + oral cancer (European ancestry) meta-analysis	ENSG00000172828	16	66995140	67009051	3.2017	0.0006832	CES3
buccal mucosa cancer (Indian ancestry) + buccal mucosa cancer (taiwanese ancestry) + oral cancer (European ancestry) meta-analysis	ENSG00000175766	5	176057683	176073642	3.2	0.00068725	EIF4E1B
buccal mucosa cancer (Indian ancestry) + buccal mucosa cancer (taiwanese ancestry) + oral cancer (European ancestry) meta-analysis	ENSG00000166796	11	18433854	18473605	3.194	0.00070147	LDHC
buccal mucosa cancer (Indian ancestry) + buccal mucosa cancer (taiwanese ancestry) + oral cancer (European ancestry) meta-analysis	ENSG00000120694	13	31710762	31736525	3.1756	0.00074766	HSPH1
buccal mucosa cancer (Indian ancestry) + buccal mucosa cancer (taiwanese ancestry) + oral cancer (European ancestry) meta-analysis	ENSG00000204287	6	32407619	32412823	3.1715	0.00075829	HLA-DRA
buccal mucosa cancer (Indian ancestry) + buccal mucosa cancer (taiwanese ancestry) + oral cancer (European ancestry) meta-analysis	ENSG00000213066	6	167412670	167466201	3.1569	0.00079739	FGFR1OP
buccal mucosa cancer (Indian ancestry) + buccal mucosa cancer (taiwanese ancestry) + oral cancer (European ancestry) meta-analysis	ENSG00000189298	6	28317691	28336947	3.1491	0.00081883	ZKSCAN3
buccal mucosa cancer (Indian ancestry) + buccal mucosa cancer (taiwanese ancestry) + oral cancer (European ancestry) meta-analysis	ENSG00000108591	17	17991200	18011285	3.1488	0.00081979	DRG2
buccal mucosa cancer (Indian ancestry) + buccal mucosa cancer (taiwanese ancestry) + oral cancer (European ancestry) meta-analysis	ENSG00000197415	3	156977531	157251408	3.1395	0.00084611	VEPH1
buccal mucosa cancer (Indian ancestry) + buccal mucosa cancer (taiwanese ancestry) + oral cancer (European ancestry) meta-analysis	ENSG00000172803	11	65601112	65624367	3.1313	0.00087005	SNX32
buccal mucosa cancer (Indian ancestry) + buccal mucosa cancer (taiwanese ancestry) + oral cancer (European ancestry) meta-analysis	ENSG00000182600	2	233721980	233743418	3.1305	0.00087261	C2orf82
buccal mucosa cancer (Indian ancestry) + buccal mucosa cancer (taiwanese ancestry) + oral cancer (European ancestry) meta-analysis	ENSG00000168769	4	106067032	106200973	3.1298	0.00087451	TET2
buccal mucosa cancer (Indian ancestry) + buccal mucosa cancer (taiwanese ancestry) + oral cancer (European ancestry) meta-analysis	ENSG00000128908	15	41271078	41408552	3.1276	0.00088133	INO80
buccal mucosa cancer (Indian ancestry) + buccal mucosa cancer (taiwanese ancestry) + oral cancer (European ancestry) meta-analysis	ENSG00000188921	9	20995306	21031635	3.1225	0.00089646	PTPLAD2
buccal mucosa cancer (Indian ancestry) + buccal mucosa cancer (taiwanese ancestry) + oral cancer (European ancestry) meta-analysis	ENSG00000166262	15	49619159	49913128	3.1165	0.00091514	FAM227B
buccal mucosa cancer (Indian ancestry) + buccal mucosa cancer (taiwanese ancestry) + oral cancer (European ancestry) meta-analysis	ENSG00000124126	20	47240790	47444420	3.0984	0.00097296	PREX1
buccal mucosa cancer (Indian ancestry) + buccal mucosa cancer (taiwanese ancestry) + oral cancer (European ancestry) meta-analysis	ENSG00000113719	5	172261278	172379688	3.0961	0.00098047	ERGIC1
buccal mucosa cancer (Indian ancestry) + buccal mucosa cancer (taiwanese ancestry) + oral cancer (European ancestry) meta-analysis	ENSG00000196812	6	28092338	28097860	3.086	0.0010142	ZSCAN16
buccal mucosa cancer (Indian ancestry) + buccal mucosa cancer (taiwanese ancestry) + oral cancer (European ancestry) meta-analysis	ENSG00000173889	3	169804520	169899537	3.0761	0.0010485	PHC3
buccal mucosa cancer (Indian ancestry) + buccal mucosa cancer (taiwanese ancestry) + oral cancer (European ancestry) meta-analysis	ENSG00000204498	6	31514647	31526606	3.069	0.0010739	NFKBIL1
buccal mucosa cancer (Indian ancestry) + buccal mucosa cancer (taiwanese ancestry) + oral cancer (European ancestry) meta-analysis	ENSG00000267802	14	52436014	52436247	3.0629	0.001096	AL358333.1
buccal mucosa cancer (Indian ancestry) + buccal mucosa cancer (taiwanese ancestry) + oral cancer (European ancestry) meta-analysis	ENSG00000204308	6	32146131	32151930	3.059	0.0011102	RNF5
buccal mucosa cancer (Indian ancestry) + buccal mucosa cancer (taiwanese ancestry) + oral cancer (European ancestry) meta-analysis	ENSG00000115226	2	27714750	27718112	3.0551	0.0011248	FNDC4
buccal mucosa cancer (Indian ancestry) + buccal mucosa cancer (taiwanese ancestry) + oral cancer (European ancestry) meta-analysis	ENSG00000186666	12	50231573	50236912	3.0531	0.0011323	BCDIN3D
buccal mucosa cancer (Indian ancestry) + buccal mucosa cancer (taiwanese ancestry) + oral cancer (European ancestry) meta-analysis	ENSG00000204310	6	32135989	32145873	3.0475	0.0011537	AGPAT1
buccal mucosa cancer (Indian ancestry) + buccal mucosa cancer (taiwanese ancestry) + oral cancer (European ancestry) meta-analysis	ENSG00000188747	9	140317802	140328858	3.0365	0.0011967	NOXA1
buccal mucosa cancer (Indian ancestry) + buccal mucosa cancer (taiwanese ancestry) + oral cancer (European ancestry) meta-analysis	ENSG00000204304	6	32152512	32157963	3.029	0.001227	PBX2
buccal mucosa cancer (Indian ancestry) + buccal mucosa cancer (taiwanese ancestry) + oral cancer (European ancestry) meta-analysis	ENSG00000129167	11	18039111	18063973	3.0289	0.0012272	TPH1
buccal mucosa cancer (Indian ancestry) + buccal mucosa cancer (taiwanese ancestry) + oral cancer (European ancestry) meta-analysis	ENSG00000213654	6	32158543	32163300	3.028	0.0012309	GPSM3
buccal mucosa cancer (Indian ancestry) + buccal mucosa cancer (taiwanese ancestry) + oral cancer (European ancestry) meta-analysis	ENSG00000158863	8	21946670	21962409	3.021	0.0012599	FAM160B2
buccal mucosa cancer (Indian ancestry) + buccal mucosa cancer (taiwanese ancestry) + oral cancer (European ancestry) meta-analysis	ENSG00000172404	22	41255553	41258130	3.0119	0.001298	DNAJB7
buccal mucosa cancer (Indian ancestry) + buccal mucosa cancer (taiwanese ancestry) + oral cancer (European ancestry) meta-analysis	ENSG00000166197	10	103911933	103923627	2.9948	0.001373	NOLC1
buccal mucosa cancer (Indian ancestry) + buccal mucosa cancer (taiwanese ancestry) + oral cancer (European ancestry) meta-analysis	ENSG00000204616	6	30070674	30080883	2.9943	0.0013754	TRIM31
buccal mucosa cancer (Indian ancestry) + buccal mucosa cancer (taiwanese ancestry) + oral cancer (European ancestry) meta-analysis	ENSG00000138002	2	27667238	27712656	2.9938	0.0013777	IFT172
buccal mucosa cancer (Indian ancestry) + buccal mucosa cancer (taiwanese ancestry) + oral cancer (European ancestry) meta-analysis	ENSG00000254870	6	31497996	31514385	2.9927	0.0013826	ATP6V1G2-DDX39B
buccal mucosa cancer (Indian ancestry) + buccal mucosa cancer (taiwanese ancestry) + oral cancer (European ancestry) meta-analysis	ENSG00000157992	2	27665233	27669348	2.97	0.0014892	KRTCAP3
buccal mucosa cancer (Indian ancestry) + buccal mucosa cancer (taiwanese ancestry) + oral cancer (European ancestry) meta-analysis	ENSG00000179820	19	54369477	54379691	2.9685	0.0014961	MYADM
buccal mucosa cancer (Indian ancestry) + buccal mucosa cancer (taiwanese ancestry) + oral cancer (European ancestry) meta-analysis	ENSG00000084734	2	27719709	27746554	2.967	0.0015034	GCKR
buccal mucosa cancer (Indian ancestry) + buccal mucosa cancer (taiwanese ancestry) + oral cancer (European ancestry) meta-analysis	ENSG00000100401	22	41641615	41682255	2.9554	0.0015615	RANGAP1
buccal mucosa cancer (Indian ancestry) + buccal mucosa cancer (taiwanese ancestry) + oral cancer (European ancestry) meta-analysis	ENSG00000137185	6	28192664	28201260	2.9547	0.001565	ZSCAN9
buccal mucosa cancer (Indian ancestry) + buccal mucosa cancer (taiwanese ancestry) + oral cancer (European ancestry) meta-analysis	ENSG00000115216	2	27650657	27665126	2.9508	0.0015849	NRBP1
buccal mucosa cancer (Indian ancestry) + buccal mucosa cancer (taiwanese ancestry) + oral cancer (European ancestry) meta-analysis	ENSG00000066248	2	233743396	233877982	2.9448	0.0016156	NGEF
buccal mucosa cancer (Indian ancestry) + buccal mucosa cancer (taiwanese ancestry) + oral cancer (European ancestry) meta-analysis	ENSG00000188848	4	42112955	42154895	2.9399	0.0016414	BEND4
buccal mucosa cancer (Indian ancestry) + buccal mucosa cancer (taiwanese ancestry) + oral cancer (European ancestry) meta-analysis	ENSG00000164089	4	109663196	109684210	2.9373	0.0016552	ETNPPL
buccal mucosa cancer (Indian ancestry) + buccal mucosa cancer (taiwanese ancestry) + oral cancer (European ancestry) meta-analysis	ENSG00000165802	9	140342022	140353786	2.9332	0.0016776	NSMF
buccal mucosa cancer (Indian ancestry) + buccal mucosa cancer (taiwanese ancestry) + oral cancer (European ancestry) meta-analysis	ENSG00000141034	17	17942606	17971718	2.9331	0.0016779	GID4
buccal mucosa cancer (Indian ancestry) + buccal mucosa cancer (taiwanese ancestry) + oral cancer (European ancestry) meta-analysis	ENSG00000115241	2	27604061	27632554	2.9321	0.0016832	PPM1G
buccal mucosa cancer (Indian ancestry) + buccal mucosa cancer (taiwanese ancestry) + oral cancer (European ancestry) meta-analysis	ENSG00000100266	22	43231418	43411151	2.907	0.0018248	PACSIN2
buccal mucosa cancer (Indian ancestry) + buccal mucosa cancer (taiwanese ancestry) + oral cancer (European ancestry) meta-analysis	ENSG00000115207	2	27548716	27579868	2.9057	0.0018324	GTF3C2
buccal mucosa cancer (Indian ancestry) + buccal mucosa cancer (taiwanese ancestry) + oral cancer (European ancestry) meta-analysis	ENSG00000197273	1	42628362	42630389	2.8955	0.0018926	GUCA2A
buccal mucosa cancer (Indian ancestry) + buccal mucosa cancer (taiwanese ancestry) + oral cancer (European ancestry) meta-analysis	ENSG00000148840	10	103892787	103910082	2.8865	0.0019475	PPRC1
buccal mucosa cancer (Indian ancestry) + buccal mucosa cancer (taiwanese ancestry) + oral cancer (European ancestry) meta-analysis	ENSG00000068784	2	45615819	45839304	2.8814	0.0019798	SRBD1
buccal mucosa cancer (Indian ancestry) + buccal mucosa cancer (taiwanese ancestry) + oral cancer (European ancestry) meta-analysis	ENSG00000176533	19	2511217	2702707	2.8784	0.0019985	GNG7
buccal mucosa cancer (Indian ancestry) + buccal mucosa cancer (taiwanese ancestry) + oral cancer (European ancestry) meta-analysis	ENSG00000108242	10	96443251	96495947	2.8778	0.0020021	CYP2C18
buccal mucosa cancer (Indian ancestry) + buccal mucosa cancer (taiwanese ancestry) + oral cancer (European ancestry) meta-analysis	ENSG00000175161	3	85008132	86123579	2.875	0.0020202	CADM2
buccal mucosa cancer (Indian ancestry) + buccal mucosa cancer (taiwanese ancestry) + oral cancer (European ancestry) meta-analysis	ENSG00000161958	17	7341592	7348256	2.8743	0.0020249	FGF11
buccal mucosa cancer (Indian ancestry) + buccal mucosa cancer (taiwanese ancestry) + oral cancer (European ancestry) meta-analysis	ENSG00000152766	10	90581889	90611575	2.8728	0.002034	ANKRD22
buccal mucosa cancer (Indian ancestry) + buccal mucosa cancer (taiwanese ancestry) + oral cancer (European ancestry) meta-analysis	ENSG00000065809	10	14560556	14816896	2.8633	0.0020963	FAM107B
buccal mucosa cancer (Indian ancestry) + buccal mucosa cancer (taiwanese ancestry) + oral cancer (European ancestry) meta-analysis	ENSG00000163795	2	27600098	27603657	2.863	0.002098	ZNF513
buccal mucosa cancer (Indian ancestry) + buccal mucosa cancer (taiwanese ancestry) + oral cancer (European ancestry) meta-analysis	ENSG00000147687	8	125500726	125551699	2.8596	0.0021206	TATDN1
buccal mucosa cancer (Indian ancestry) + buccal mucosa cancer (taiwanese ancestry) + oral cancer (European ancestry) meta-analysis	ENSG00000204438	6	31629006	31634060	2.8589	0.0021258	GPANK1
buccal mucosa cancer (Indian ancestry) + buccal mucosa cancer (taiwanese ancestry) + oral cancer (European ancestry) meta-analysis	ENSG00000136848	9	124329336	124547809	2.8506	0.0021816	DAB2IP
buccal mucosa cancer (Indian ancestry) + buccal mucosa cancer (taiwanese ancestry) + oral cancer (European ancestry) meta-analysis	ENSG00000198563	6	31497996	31510225	2.8489	0.0021934	DDX39B
buccal mucosa cancer (Indian ancestry) + buccal mucosa cancer (taiwanese ancestry) + oral cancer (European ancestry) meta-analysis	ENSG00000170279	7	148287657	148312952	2.8469	0.0022075	C7orf33
buccal mucosa cancer (Indian ancestry) + buccal mucosa cancer (taiwanese ancestry) + oral cancer (European ancestry) meta-analysis	ENSG00000088812	20	3451687	3631769	2.8463	0.0022112	ATRN
buccal mucosa cancer (Indian ancestry) + buccal mucosa cancer (taiwanese ancestry) + oral cancer (European ancestry) meta-analysis	ENSG00000204681	6	29523406	29601753	2.8445	0.0022237	GABBR1
buccal mucosa cancer (Indian ancestry) + buccal mucosa cancer (taiwanese ancestry) + oral cancer (European ancestry) meta-analysis	ENSG00000173566	8	21964383	21966932	2.8398	0.0022571	NUDT18
buccal mucosa cancer (Indian ancestry) + buccal mucosa cancer (taiwanese ancestry) + oral cancer (European ancestry) meta-analysis	ENSG00000188833	9	140328816	140336268	2.8374	0.002274	ENTPD8
buccal mucosa cancer (Indian ancestry) + buccal mucosa cancer (taiwanese ancestry) + oral cancer (European ancestry) meta-analysis	ENSG00000183741	22	39257455	39268319	2.832	0.0023128	CBX6
buccal mucosa cancer (Indian ancestry) + buccal mucosa cancer (taiwanese ancestry) + oral cancer (European ancestry) meta-analysis	ENSG00000115234	2	27593389	27599995	2.8289	0.0023352	SNX17
buccal mucosa cancer (Indian ancestry) + buccal mucosa cancer (taiwanese ancestry) + oral cancer (European ancestry) meta-analysis	ENSG00000170948	19	8943074	8954016	2.8248	0.0023657	MBD3L1
buccal mucosa cancer (Indian ancestry) + buccal mucosa cancer (taiwanese ancestry) + oral cancer (European ancestry) meta-analysis	ENSG00000235109	6	28292470	28324048	2.8203	0.0023988	ZSCAN31
buccal mucosa cancer (Indian ancestry) + buccal mucosa cancer (taiwanese ancestry) + oral cancer (European ancestry) meta-analysis	ENSG00000137642	11	121322912	121504402	2.7987	0.0025654	SORL1
buccal mucosa cancer (Indian ancestry) + buccal mucosa cancer (taiwanese ancestry) + oral cancer (European ancestry) meta-analysis	ENSG00000101204	20	61975420	62009753	2.7965	0.0025832	CHRNA4
buccal mucosa cancer (Indian ancestry) + buccal mucosa cancer (taiwanese ancestry) + oral cancer (European ancestry) meta-analysis	ENSG00000172774	11	57982217	57983195	2.7942	0.0026016	OR1S1
buccal mucosa cancer (Indian ancestry) + buccal mucosa cancer (taiwanese ancestry) + oral cancer (European ancestry) meta-analysis	ENSG00000083799	16	50775961	50835846	2.7941	0.0026019	CYLD
buccal mucosa cancer (Indian ancestry) + buccal mucosa cancer (taiwanese ancestry) + oral cancer (European ancestry) meta-analysis	ENSG00000144644	3	30767692	30936257	2.7903	0.0026328	GADL1
buccal mucosa cancer (Indian ancestry) + buccal mucosa cancer (taiwanese ancestry) + oral cancer (European ancestry) meta-analysis	ENSG00000242247	22	43192508	43254112	2.7891	0.0026429	ARFGAP3
buccal mucosa cancer (Indian ancestry) + buccal mucosa cancer (taiwanese ancestry) + oral cancer (European ancestry) meta-analysis	ENSG00000153012	4	25000469	25032501	2.7855	0.0026721	LGI2
buccal mucosa cancer (Indian ancestry) + buccal mucosa cancer (taiwanese ancestry) + oral cancer (European ancestry) meta-analysis	ENSG00000079841	6	72596406	73112845	2.7836	0.0026882	RIMS1
buccal mucosa cancer (Indian ancestry) + buccal mucosa cancer (taiwanese ancestry) + oral cancer (European ancestry) meta-analysis	ENSG00000171953	17	17880723	17942523	2.7706	0.002798	ATPAF2
buccal mucosa cancer (Indian ancestry) + buccal mucosa cancer (taiwanese ancestry) + oral cancer (European ancestry) meta-analysis	ENSG00000115211	2	27587219	27593353	2.7696	0.002806	EIF2B4
buccal mucosa cancer (Indian ancestry) + buccal mucosa cancer (taiwanese ancestry) + oral cancer (European ancestry) meta-analysis	ENSG00000197153	6	27858093	27860884	2.7542	0.0029416	HIST1H3J
buccal mucosa cancer (Indian ancestry) + buccal mucosa cancer (taiwanese ancestry) + oral cancer (European ancestry) meta-analysis	ENSG00000187626	6	28212401	28227011	2.7536	0.0029472	ZKSCAN4
buccal mucosa cancer (Indian ancestry) + buccal mucosa cancer (taiwanese ancestry) + oral cancer (European ancestry) meta-analysis	ENSG00000157193	1	53711217	53793742	2.7521	0.0029611	LRP8
buccal mucosa cancer (Indian ancestry) + buccal mucosa cancer (taiwanese ancestry) + oral cancer (European ancestry) meta-analysis	ENSG00000172500	11	65651212	65656010	2.7409	0.0030632	FIBP
buccal mucosa cancer (Indian ancestry) + buccal mucosa cancer (taiwanese ancestry) + oral cancer (European ancestry) meta-analysis	ENSG00000150712	5	32227100	32313115	2.7352	0.0031172	MTMR12
buccal mucosa cancer (Indian ancestry) + buccal mucosa cancer (taiwanese ancestry) + oral cancer (European ancestry) meta-analysis	ENSG00000171962	17	17876127	17920203	2.735	0.0031187	LRRC48
buccal mucosa cancer (Indian ancestry) + buccal mucosa cancer (taiwanese ancestry) + oral cancer (European ancestry) meta-analysis	ENSG00000111291	12	13093709	13105081	2.7343	0.0031259	GPRC5D
buccal mucosa cancer (Indian ancestry) + buccal mucosa cancer (taiwanese ancestry) + oral cancer (European ancestry) meta-analysis	ENSG00000140285	15	49715293	49780972	2.7325	0.0031425	FGF7
buccal mucosa cancer (Indian ancestry) + buccal mucosa cancer (taiwanese ancestry) + oral cancer (European ancestry) meta-analysis	ENSG00000237541	6	32709119	32714992	2.7303	0.0031636	HLA-DQA2
buccal mucosa cancer (Indian ancestry) + buccal mucosa cancer (taiwanese ancestry) + oral cancer (European ancestry) meta-analysis	ENSG00000156471	8	97273943	97349223	2.7272	0.0031935	PTDSS1
buccal mucosa cancer (Indian ancestry) + buccal mucosa cancer (taiwanese ancestry) + oral cancer (European ancestry) meta-analysis	ENSG00000168955	2	228226872	228246711	2.7261	0.0032046	TM4SF20
buccal mucosa cancer (Indian ancestry) + buccal mucosa cancer (taiwanese ancestry) + oral cancer (European ancestry) meta-analysis	ENSG00000204520	6	31371356	31383092	2.7252	0.0032134	MICA
buccal mucosa cancer (Indian ancestry) + buccal mucosa cancer (taiwanese ancestry) + oral cancer (European ancestry) meta-analysis	ENSG00000160226	21	45748827	45759285	2.718	0.0032839	C21orf2
buccal mucosa cancer (Indian ancestry) + buccal mucosa cancer (taiwanese ancestry) + oral cancer (European ancestry) meta-analysis	ENSG00000104824	19	39327028	39342987	2.718	0.0032844	HNRNPL
buccal mucosa cancer (Indian ancestry) + buccal mucosa cancer (taiwanese ancestry) + oral cancer (European ancestry) meta-analysis	ENSG00000182255	11	30031288	30038570	2.7102	0.0033623	KCNA4
buccal mucosa cancer (Indian ancestry) + buccal mucosa cancer (taiwanese ancestry) + oral cancer (European ancestry) meta-analysis	ENSG00000167074	22	41763337	41795330	2.7078	0.0033869	TEF
buccal mucosa cancer (Indian ancestry) + buccal mucosa cancer (taiwanese ancestry) + oral cancer (European ancestry) meta-analysis	ENSG00000114796	3	183353356	183402265	2.7051	0.0034144	KLHL24
buccal mucosa cancer (Indian ancestry) + buccal mucosa cancer (taiwanese ancestry) + oral cancer (European ancestry) meta-analysis	ENSG00000167785	19	8920380	8943004	2.7038	0.0034273	ZNF558
buccal mucosa cancer (Indian ancestry) + buccal mucosa cancer (taiwanese ancestry) + oral cancer (European ancestry) meta-analysis	ENSG00000149346	20	10415951	10617477	2.7015	0.0034515	SLX4IP
buccal mucosa cancer (Indian ancestry) + buccal mucosa cancer (taiwanese ancestry) + oral cancer (European ancestry) meta-analysis	ENSG00000186867	4	122250467	122302214	2.6979	0.0034886	QRFPR
buccal mucosa cancer (Indian ancestry) + buccal mucosa cancer (taiwanese ancestry) + oral cancer (European ancestry) meta-analysis	ENSG00000108219	10	82213922	82292879	2.6973	0.0034949	TSPAN14
buccal mucosa cancer (Indian ancestry) + buccal mucosa cancer (taiwanese ancestry) + oral cancer (European ancestry) meta-analysis	ENSG00000169918	15	31775329	32162992	2.6894	0.0035788	OTUD7A
buccal mucosa cancer (Indian ancestry) + buccal mucosa cancer (taiwanese ancestry) + oral cancer (European ancestry) meta-analysis	ENSG00000114686	3	131181056	131221827	2.6888	0.0035859	MRPL3
buccal mucosa cancer (Indian ancestry) + buccal mucosa cancer (taiwanese ancestry) + oral cancer (European ancestry) meta-analysis	ENSG00000180739	19	10623623	10628607	2.6874	0.0036006	S1PR5
buccal mucosa cancer (Indian ancestry) + buccal mucosa cancer (taiwanese ancestry) + oral cancer (European ancestry) meta-analysis	ENSG00000163812	3	44956749	45017677	2.68	0.0036816	ZDHHC3
buccal mucosa cancer (Indian ancestry) + buccal mucosa cancer (taiwanese ancestry) + oral cancer (European ancestry) meta-analysis	ENSG00000136381	15	78729773	78793798	2.6781	0.0037015	IREB2
buccal mucosa cancer (Indian ancestry) + buccal mucosa cancer (taiwanese ancestry) + oral cancer (European ancestry) meta-analysis	ENSG00000133731	8	82570196	82598928	2.6756	0.00373	IMPA1
buccal mucosa cancer (Indian ancestry) + buccal mucosa cancer (taiwanese ancestry) + oral cancer (European ancestry) meta-analysis	ENSG00000170175	17	7348380	7361026	2.6744	0.0037431	CHRNB1
buccal mucosa cancer (Indian ancestry) + buccal mucosa cancer (taiwanese ancestry) + oral cancer (European ancestry) meta-analysis	ENSG00000080815	14	73603126	73690399	2.672	0.0037706	PSEN1
buccal mucosa cancer (Indian ancestry) + buccal mucosa cancer (taiwanese ancestry) + oral cancer (European ancestry) meta-analysis	ENSG00000213722	6	31694815	31698394	2.6676	0.0038195	DDAH2
buccal mucosa cancer (Indian ancestry) + buccal mucosa cancer (taiwanese ancestry) + oral cancer (European ancestry) meta-analysis	ENSG00000169684	15	78857862	78887611	2.6631	0.0038709	CHRNA5
buccal mucosa cancer (Indian ancestry) + buccal mucosa cancer (taiwanese ancestry) + oral cancer (European ancestry) meta-analysis	ENSG00000197045	14	54941202	54955914	2.6627	0.0038759	GMFB
buccal mucosa cancer (Indian ancestry) + buccal mucosa cancer (taiwanese ancestry) + oral cancer (European ancestry) meta-analysis	ENSG00000196505	1	118406107	118472253	2.659	0.0039183	GDAP2
buccal mucosa cancer (Indian ancestry) + buccal mucosa cancer (taiwanese ancestry) + oral cancer (European ancestry) meta-analysis	ENSG00000125787	20	3024268	3026393	2.6559	0.0039554	GNRH2
buccal mucosa cancer (Indian ancestry) + buccal mucosa cancer (taiwanese ancestry) + oral cancer (European ancestry) meta-analysis	ENSG00000186205	1	220960101	220987735	2.6556	0.003958	36951
buccal mucosa cancer (Indian ancestry) + buccal mucosa cancer (taiwanese ancestry) + oral cancer (European ancestry) meta-analysis	ENSG00000205334	2	27928653	27938599	2.6519	0.0040021	AC074091.13
buccal mucosa cancer (Indian ancestry) + buccal mucosa cancer (taiwanese ancestry) + oral cancer (European ancestry) meta-analysis	ENSG00000215131	16	3543484	3545480	2.6498	0.0040265	C16orf90
buccal mucosa cancer (Indian ancestry) + buccal mucosa cancer (taiwanese ancestry) + oral cancer (European ancestry) meta-analysis	ENSG00000204439	6	31626075	31628549	2.6469	0.0040618	C6orf47
buccal mucosa cancer (Indian ancestry) + buccal mucosa cancer (taiwanese ancestry) + oral cancer (European ancestry) meta-analysis	ENSG00000049759	18	55711599	56068772	2.6428	0.0041107	NEDD4L
buccal mucosa cancer (Indian ancestry) + buccal mucosa cancer (taiwanese ancestry) + oral cancer (European ancestry) meta-analysis	ENSG00000171865	2	3592383	3606206	2.6405	0.0041397	RNASEH1
buccal mucosa cancer (Indian ancestry) + buccal mucosa cancer (taiwanese ancestry) + oral cancer (European ancestry) meta-analysis	ENSG00000204377	1	16555368	16556038	2.6361	0.0041938	C1orf134
buccal mucosa cancer (Indian ancestry) + buccal mucosa cancer (taiwanese ancestry) + oral cancer (European ancestry) meta-analysis	ENSG00000178015	5	94955782	94957846	2.6308	0.0042598	GPR150
buccal mucosa cancer (Indian ancestry) + buccal mucosa cancer (taiwanese ancestry) + oral cancer (European ancestry) meta-analysis	ENSG00000255767	2	3579574	3595547	2.6134	0.0044826	RP13-512J5.1
buccal mucosa cancer (Indian ancestry) + buccal mucosa cancer (taiwanese ancestry) + oral cancer (European ancestry) meta-analysis	ENSG00000164695	8	82644669	82671750	2.607	0.0045667	CHMP4C
buccal mucosa cancer (Indian ancestry) + buccal mucosa cancer (taiwanese ancestry) + oral cancer (European ancestry) meta-analysis	ENSG00000119915	10	103986085	103989346	2.6062	0.0045771	ELOVL3
buccal mucosa cancer (Indian ancestry) + buccal mucosa cancer (taiwanese ancestry) + oral cancer (European ancestry) meta-analysis	ENSG00000112992	5	43602794	43707507	2.5993	0.0046711	NNT
buccal mucosa cancer (Indian ancestry) + buccal mucosa cancer (taiwanese ancestry) + oral cancer (European ancestry) meta-analysis	ENSG00000070814	5	149737202	149779871	2.5989	0.004676	TCOF1
buccal mucosa cancer (Indian ancestry) + buccal mucosa cancer (taiwanese ancestry) + oral cancer (European ancestry) meta-analysis	ENSG00000172772	11	58034264	58035732	2.5974	0.004697	OR10W1
buccal mucosa cancer (Indian ancestry) + buccal mucosa cancer (taiwanese ancestry) + oral cancer (European ancestry) meta-analysis	ENSG00000185669	16	88744090	88752901	2.5969	0.004704	SNAI3
buccal mucosa cancer (Indian ancestry) + buccal mucosa cancer (taiwanese ancestry) + oral cancer (European ancestry) meta-analysis	ENSG00000086548	19	42254885	42276113	2.5951	0.0047283	CEACAM6
buccal mucosa cancer (Indian ancestry) + buccal mucosa cancer (taiwanese ancestry) + oral cancer (European ancestry) meta-analysis	ENSG00000084731	2	26149471	26205618	2.5948	0.0047324	KIF3C
buccal mucosa cancer (Indian ancestry) + buccal mucosa cancer (taiwanese ancestry) + oral cancer (European ancestry) meta-analysis	ENSG00000116455	1	111982512	111991998	2.5919	0.0047719	WDR77
buccal mucosa cancer (Indian ancestry) + buccal mucosa cancer (taiwanese ancestry) + oral cancer (European ancestry) meta-analysis	ENSG00000234127	6	30152232	30181204	2.586	0.0048545	TRIM26
buccal mucosa cancer (Indian ancestry) + buccal mucosa cancer (taiwanese ancestry) + oral cancer (European ancestry) meta-analysis	ENSG00000268083	19	39308111	39330818	2.5835	0.0048906	AC104534.3
buccal mucosa cancer (Indian ancestry) + buccal mucosa cancer (taiwanese ancestry) + oral cancer (European ancestry) meta-analysis	ENSG00000104231	8	82613569	82645138	2.5781	0.0049673	ZFAND1
buccal mucosa cancer (Indian ancestry) + buccal mucosa cancer (taiwanese ancestry) + oral cancer (European ancestry) meta-analysis	ENSG00000123843	1	207262187	207273338	2.5764	0.0049915	C4BPB
buccal mucosa cancer (Indian ancestry) + buccal mucosa cancer (taiwanese ancestry) + oral cancer (European ancestry) meta-analysis	ENSG00000172732	11	65624597	65635124	2.5738	0.0050299	MUS81
buccal mucosa cancer (Indian ancestry) + buccal mucosa cancer (taiwanese ancestry) + oral cancer (European ancestry) meta-analysis	ENSG00000168453	8	21971928	21990897	2.5706	0.0050766	HR
buccal mucosa cancer (Indian ancestry) + buccal mucosa cancer (taiwanese ancestry) + oral cancer (European ancestry) meta-analysis	ENSG00000149418	11	130029457	130080271	2.5705	0.0050776	ST14
buccal mucosa cancer (Indian ancestry) + buccal mucosa cancer (taiwanese ancestry) + oral cancer (European ancestry) meta-analysis	ENSG00000074370	17	3827169	3867736	2.5693	0.0050955	ATP2A3
buccal mucosa cancer (Indian ancestry) + buccal mucosa cancer (taiwanese ancestry) + oral cancer (European ancestry) meta-analysis	ENSG00000232040	6	28539407	28583989	2.5689	0.0051011	SCAND3
buccal mucosa cancer (Indian ancestry) + buccal mucosa cancer (taiwanese ancestry) + oral cancer (European ancestry) meta-analysis	ENSG00000074276	5	175969512	176022975	2.5685	0.005107	CDHR2
buccal mucosa cancer (Indian ancestry) + buccal mucosa cancer (taiwanese ancestry) + oral cancer (European ancestry) meta-analysis	ENSG00000139154	12	19556979	19873735	2.5681	0.0051123	AEBP2
buccal mucosa cancer (Indian ancestry) + buccal mucosa cancer (taiwanese ancestry) + oral cancer (European ancestry) meta-analysis	ENSG00000172757	11	65590493	65629497	2.5677	0.0051183	CFL1
buccal mucosa cancer (Indian ancestry) + buccal mucosa cancer (taiwanese ancestry) + oral cancer (European ancestry) meta-analysis	ENSG00000183354	9	5881596	6007901	2.5674	0.0051226	KIAA2026
buccal mucosa cancer (Indian ancestry) + buccal mucosa cancer (taiwanese ancestry) + oral cancer (European ancestry) meta-analysis	ENSG00000204305	6	32148745	32152101	2.5638	0.0051767	AGER
buccal mucosa cancer (Indian ancestry) + buccal mucosa cancer (taiwanese ancestry) + oral cancer (European ancestry) meta-analysis	ENSG00000163322	4	84382092	84444501	2.5614	0.0052119	FAM175A
buccal mucosa cancer (Indian ancestry) + buccal mucosa cancer (taiwanese ancestry) + oral cancer (European ancestry) meta-analysis	ENSG00000134184	1	110230436	110251661	2.5605	0.0052265	GSTM1
buccal mucosa cancer (Indian ancestry) + buccal mucosa cancer (taiwanese ancestry) + oral cancer (European ancestry) meta-analysis	ENSG00000109686	4	152023903	152246784	2.5586	0.0052545	SH3D19
buccal mucosa cancer (Indian ancestry) + buccal mucosa cancer (taiwanese ancestry) + oral cancer (European ancestry) meta-analysis	ENSG00000261609	16	81348557	81424489	2.5581	0.005263	GAN
buccal mucosa cancer (Indian ancestry) + buccal mucosa cancer (taiwanese ancestry) + oral cancer (European ancestry) meta-analysis	ENSG00000214929	9	84603687	84610171	2.5536	0.005331	SPATA31D1
buccal mucosa cancer (Indian ancestry) + buccal mucosa cancer (taiwanese ancestry) + oral cancer (European ancestry) meta-analysis	ENSG00000049239	1	9294834	9331396	2.5532	0.0053374	H6PD
buccal mucosa cancer (Indian ancestry) + buccal mucosa cancer (taiwanese ancestry) + oral cancer (European ancestry) meta-analysis	ENSG00000169230	5	176730775	176733960	2.5528	0.0053429	PRELID1
buccal mucosa cancer (Indian ancestry) + buccal mucosa cancer (taiwanese ancestry) + oral cancer (European ancestry) meta-analysis	ENSG00000177047	9	21140631	21142144	2.5516	0.005362	IFNW1
buccal mucosa cancer (Indian ancestry) + buccal mucosa cancer (taiwanese ancestry) + oral cancer (European ancestry) meta-analysis	ENSG00000165475	13	20977806	21099996	2.55	0.0053854	CRYL1
buccal mucosa cancer (Indian ancestry) + buccal mucosa cancer (taiwanese ancestry) + oral cancer (European ancestry) meta-analysis	ENSG00000101203	20	61924538	61966203	2.5446	0.0054703	COL20A1
buccal mucosa cancer (Indian ancestry) + buccal mucosa cancer (taiwanese ancestry) + oral cancer (European ancestry) meta-analysis	ENSG00000106443	7	11013499	11209250	2.5435	0.0054879	PHF14
buccal mucosa cancer (Indian ancestry) + buccal mucosa cancer (taiwanese ancestry) + oral cancer (European ancestry) meta-analysis	ENSG00000135503	12	52345451	52390862	2.5428	0.0054989	ACVR1B
buccal mucosa cancer (Indian ancestry) + buccal mucosa cancer (taiwanese ancestry) + oral cancer (European ancestry) meta-analysis	ENSG00000268537	3	46927699	46930171	2.5424	0.0055055	AC109583.1
buccal mucosa cancer (Indian ancestry) + buccal mucosa cancer (taiwanese ancestry) + oral cancer (European ancestry) meta-analysis	ENSG00000007516	16	1383602	1399439	2.54	0.0055426	BAIAP3
buccal mucosa cancer (Indian ancestry) + buccal mucosa cancer (taiwanese ancestry) + oral cancer (European ancestry) meta-analysis	ENSG00000109519	4	7060633	7069924	2.5396	0.0055487	GRPEL1
buccal mucosa cancer (Indian ancestry) + buccal mucosa cancer (taiwanese ancestry) + oral cancer (European ancestry) meta-analysis	ENSG00000163982	4	4190530	4228616	2.5391	0.0055574	OTOP1
buccal mucosa cancer (Indian ancestry) + buccal mucosa cancer (taiwanese ancestry) + oral cancer (European ancestry) meta-analysis	ENSG00000104823	19	39306062	39322645	2.5388	0.0055617	ECH1
buccal mucosa cancer (Indian ancestry) + buccal mucosa cancer (taiwanese ancestry) + oral cancer (European ancestry) meta-analysis	ENSG00000162419	1	28995244	29045865	2.5387	0.0055625	GMEB1
buccal mucosa cancer (Indian ancestry) + buccal mucosa cancer (taiwanese ancestry) + oral cancer (European ancestry) meta-analysis	ENSG00000213886	6	29523292	29527702	2.5383	0.0055696	UBD
buccal mucosa cancer (Indian ancestry) + buccal mucosa cancer (taiwanese ancestry) + oral cancer (European ancestry) meta-analysis	ENSG00000130762	1	3370990	3397677	2.5382	0.0055713	ARHGEF16
buccal mucosa cancer (Indian ancestry) + buccal mucosa cancer (taiwanese ancestry) + oral cancer (European ancestry) meta-analysis	ENSG00000152128	2	135213330	135476570	2.5372	0.0055869	TMEM163
buccal mucosa cancer (Indian ancestry) + buccal mucosa cancer (taiwanese ancestry) + oral cancer (European ancestry) meta-analysis	ENSG00000107859	10	103989943	104001231	2.5333	0.0056499	PITX3
buccal mucosa cancer (Indian ancestry) + buccal mucosa cancer (taiwanese ancestry) + oral cancer (European ancestry) meta-analysis	ENSG00000102780	13	42614176	42830714	2.5316	0.005677	DGKH
buccal mucosa cancer (Indian ancestry) + buccal mucosa cancer (taiwanese ancestry) + oral cancer (European ancestry) meta-analysis	ENSG00000186513	11	57957906	57958990	2.5287	0.0057237	OR9Q2
buccal mucosa cancer (Indian ancestry) + buccal mucosa cancer (taiwanese ancestry) + oral cancer (European ancestry) meta-analysis	ENSG00000140279	15	45384848	45406542	2.5283	0.0057314	DUOX2
buccal mucosa cancer (Indian ancestry) + buccal mucosa cancer (taiwanese ancestry) + oral cancer (European ancestry) meta-analysis	ENSG00000206559	3	28390637	28579613	2.5281	0.0057333	ZCWPW2
buccal mucosa cancer (Indian ancestry) + buccal mucosa cancer (taiwanese ancestry) + oral cancer (European ancestry) meta-analysis	ENSG00000137265	6	391739	411447	2.5275	0.0057439	IRF4
buccal mucosa cancer (Indian ancestry) + buccal mucosa cancer (taiwanese ancestry) + oral cancer (European ancestry) meta-analysis	ENSG00000204386	6	31825436	31830683	2.5267	0.0057562	NEU1
buccal mucosa cancer (Indian ancestry) + buccal mucosa cancer (taiwanese ancestry) + oral cancer (European ancestry) meta-analysis	ENSG00000127955	7	79763271	79848718	2.5267	0.0057563	GNAI1
buccal mucosa cancer (Indian ancestry) + buccal mucosa cancer (taiwanese ancestry) + oral cancer (European ancestry) meta-analysis	ENSG00000158966	1	64936428	65158741	2.5249	0.0057861	CACHD1
buccal mucosa cancer (Indian ancestry) + buccal mucosa cancer (taiwanese ancestry) + oral cancer (European ancestry) meta-analysis	ENSG00000151882	5	43376747	43412493	2.5216	0.0058416	CCL28
buccal mucosa cancer (Indian ancestry) + buccal mucosa cancer (taiwanese ancestry) + oral cancer (European ancestry) meta-analysis	ENSG00000113448	5	58264865	59817947	2.5173	0.0059137	PDE4D
buccal mucosa cancer (Indian ancestry) + buccal mucosa cancer (taiwanese ancestry) + oral cancer (European ancestry) meta-analysis	ENSG00000167608	19	54663846	54676944	2.5156	0.005941	TMC4
buccal mucosa cancer (Indian ancestry) + buccal mucosa cancer (taiwanese ancestry) + oral cancer (European ancestry) meta-analysis	ENSG00000196581	1	4714792	4852594	2.5156	0.0059416	AJAP1
buccal mucosa cancer (Indian ancestry) + buccal mucosa cancer (taiwanese ancestry) + oral cancer (European ancestry) meta-analysis	ENSG00000135213	7	75046066	75115548	2.5143	0.0059633	POM121C
buccal mucosa cancer (Indian ancestry) + buccal mucosa cancer (taiwanese ancestry) + oral cancer (European ancestry) meta-analysis	ENSG00000240857	2	18735989	18741946	2.5104	0.0060304	RDH14
buccal mucosa cancer (Indian ancestry) + buccal mucosa cancer (taiwanese ancestry) + oral cancer (European ancestry) meta-analysis	ENSG00000168490	8	22077222	22089854	2.5087	0.0060591	PHYHIP
buccal mucosa cancer (Indian ancestry) + buccal mucosa cancer (taiwanese ancestry) + oral cancer (European ancestry) meta-analysis	ENSG00000267913	21	45587818	45593580	2.5079	0.0060721	AP001055.1
buccal mucosa cancer (Indian ancestry) + buccal mucosa cancer (taiwanese ancestry) + oral cancer (European ancestry) meta-analysis	ENSG00000250317	4	25863452	25931435	2.5063	0.0060996	SMIM20
buccal mucosa cancer (Indian ancestry) + buccal mucosa cancer (taiwanese ancestry) + oral cancer (European ancestry) meta-analysis	ENSG00000149295	11	113280318	113346413	2.5016	0.0061811	DRD2
buccal mucosa cancer (Indian ancestry) + buccal mucosa cancer (taiwanese ancestry) + oral cancer (European ancestry) meta-analysis	ENSG00000100526	14	54863567	54886936	2.5013	0.0061871	CDKN3
buccal mucosa cancer (Indian ancestry) + buccal mucosa cancer (taiwanese ancestry) + oral cancer (European ancestry) meta-analysis	ENSG00000158106	8	144451057	144466390	2.5008	0.0061948	RHPN1
buccal mucosa cancer (Indian ancestry) + buccal mucosa cancer (taiwanese ancestry) + oral cancer (European ancestry) meta-analysis	ENSG00000206562	3	15422782	15482073	2.4981	0.0062425	METTL6
buccal mucosa cancer (Indian ancestry) + buccal mucosa cancer (taiwanese ancestry) + oral cancer (European ancestry) meta-analysis	ENSG00000145425	4	152020725	152025804	2.4976	0.006252	RPS3A
buccal mucosa cancer (Indian ancestry) + buccal mucosa cancer (taiwanese ancestry) + oral cancer (European ancestry) meta-analysis	ENSG00000144834	3	111717511	111732734	2.4972	0.0062587	TAGLN3
buccal mucosa cancer (Indian ancestry) + buccal mucosa cancer (taiwanese ancestry) + oral cancer (European ancestry) meta-analysis	ENSG00000188352	9	20658308	20995954	2.4967	0.006267	FOCAD
buccal mucosa cancer (Indian ancestry) + buccal mucosa cancer (taiwanese ancestry) + oral cancer (European ancestry) meta-analysis	ENSG00000160678	1	153600402	153604513	2.4953	0.0062926	S100A1
buccal mucosa cancer (Indian ancestry) + buccal mucosa cancer (taiwanese ancestry) + oral cancer (European ancestry) meta-analysis	ENSG00000267059	19	1578338	1605444	2.4929	0.0063349	UQCR11
buccal mucosa cancer (Indian ancestry) + buccal mucosa cancer (taiwanese ancestry) + oral cancer (European ancestry) meta-analysis	ENSG00000204428	6	31644461	31651817	2.4891	0.0064038	LY6G5C
buccal mucosa cancer (Indian ancestry) + buccal mucosa cancer (taiwanese ancestry) + oral cancer (European ancestry) meta-analysis	ENSG00000158019	2	28112808	28561768	2.4872	0.0064372	BRE
buccal mucosa cancer (Indian ancestry) + buccal mucosa cancer (taiwanese ancestry) + oral cancer (European ancestry) meta-analysis	ENSG00000164104	4	174252846	174256276	2.4813	0.0065453	HMGB2
buccal mucosa cancer (Indian ancestry) + buccal mucosa cancer (taiwanese ancestry) + oral cancer (European ancestry) meta-analysis	ENSG00000169258	5	176022803	176037134	2.4796	0.006577	GPRIN1
buccal mucosa cancer (Indian ancestry) + buccal mucosa cancer (taiwanese ancestry) + oral cancer (European ancestry) meta-analysis	ENSG00000163512	3	28356494	28390618	2.4782	0.006603	AZI2
buccal mucosa cancer (Indian ancestry) + buccal mucosa cancer (taiwanese ancestry) + oral cancer (European ancestry) meta-analysis	ENSG00000116729	1	68564142	68698803	2.4764	0.0066361	WLS
buccal mucosa cancer (Indian ancestry) + buccal mucosa cancer (taiwanese ancestry) + oral cancer (European ancestry) meta-analysis	ENSG00000124467	19	43256838	43359843	2.4762	0.0066389	PSG8
buccal mucosa cancer (Indian ancestry) + buccal mucosa cancer (taiwanese ancestry) + oral cancer (European ancestry) meta-analysis	ENSG00000101236	20	3907956	3996229	2.4755	0.0066525	RNF24
buccal mucosa cancer (Indian ancestry) + buccal mucosa cancer (taiwanese ancestry) + oral cancer (European ancestry) meta-analysis	ENSG00000214788	11	59705928	59712807	2.4693	0.006768	OOSP1
buccal mucosa cancer (Indian ancestry) + buccal mucosa cancer (taiwanese ancestry) + oral cancer (European ancestry) meta-analysis	ENSG00000157833	2	26395960	26412532	2.4688	0.0067784	GAREML
buccal mucosa cancer (Indian ancestry) + buccal mucosa cancer (taiwanese ancestry) + oral cancer (European ancestry) meta-analysis	ENSG00000163660	3	156864297	156878549	2.4677	0.0067991	CCNL1
buccal mucosa cancer (Indian ancestry) + buccal mucosa cancer (taiwanese ancestry) + oral cancer (European ancestry) meta-analysis	ENSG00000160410	19	41082757	41097305	2.462	0.0069084	SHKBP1
buccal mucosa cancer (Indian ancestry) + buccal mucosa cancer (taiwanese ancestry) + oral cancer (European ancestry) meta-analysis	ENSG00000070961	12	89981828	90103077	2.4611	0.0069262	ATP2B1
buccal mucosa cancer (Indian ancestry) + buccal mucosa cancer (taiwanese ancestry) + oral cancer (European ancestry) meta-analysis	ENSG00000137770	15	44719432	44821236	2.4589	0.0069691	CTDSPL2
buccal mucosa cancer (Indian ancestry) + buccal mucosa cancer (taiwanese ancestry) + oral cancer (European ancestry) meta-analysis	ENSG00000129158	11	17809595	18034709	2.4538	0.0070671	SERGEF
buccal mucosa cancer (Indian ancestry) + buccal mucosa cancer (taiwanese ancestry) + oral cancer (European ancestry) meta-analysis	ENSG00000165841	10	96447911	96613017	2.4489	0.0071643	CYP2C19
buccal mucosa cancer (Indian ancestry) + buccal mucosa cancer (taiwanese ancestry) + oral cancer (European ancestry) meta-analysis	ENSG00000090615	12	133345495	133405444	2.4482	0.0071781	GOLGA3
buccal mucosa cancer (Indian ancestry) + buccal mucosa cancer (taiwanese ancestry) + oral cancer (European ancestry) meta-analysis	ENSG00000176919	9	139839698	139841426	2.448	0.0071821	C8G
buccal mucosa cancer (Indian ancestry) + buccal mucosa cancer (taiwanese ancestry) + oral cancer (European ancestry) meta-analysis	ENSG00000150867	10	22823778	23003484	2.4478	0.0071867	PIP4K2A
buccal mucosa cancer (Indian ancestry) + buccal mucosa cancer (taiwanese ancestry) + oral cancer (European ancestry) meta-analysis	ENSG00000183605	10	120900279	120925179	2.4449	0.0072455	SFXN4
buccal mucosa cancer (Indian ancestry) + buccal mucosa cancer (taiwanese ancestry) + oral cancer (European ancestry) meta-analysis	ENSG00000197136	11	65383244	65404910	2.443	0.0072824	PCNXL3
buccal mucosa cancer (Indian ancestry) + buccal mucosa cancer (taiwanese ancestry) + oral cancer (European ancestry) meta-analysis	ENSG00000165138	9	101493611	101559247	2.4423	0.0072971	ANKS6
buccal mucosa cancer (Indian ancestry) + buccal mucosa cancer (taiwanese ancestry) + oral cancer (European ancestry) meta-analysis	ENSG00000197360	19	22573821	22715287	2.4417	0.0073089	ZNF98
buccal mucosa cancer (Indian ancestry) + buccal mucosa cancer (taiwanese ancestry) + oral cancer (European ancestry) meta-analysis	ENSG00000166200	15	49398268	49447858	2.4404	0.0073348	COPS2
buccal mucosa cancer (Indian ancestry) + buccal mucosa cancer (taiwanese ancestry) + oral cancer (European ancestry) meta-analysis	ENSG00000187726	11	73661364	73681411	2.4401	0.0073414	DNAJB13
buccal mucosa cancer (Indian ancestry) + buccal mucosa cancer (taiwanese ancestry) + oral cancer (European ancestry) meta-analysis	ENSG00000080644	15	78885394	78913637	2.4381	0.0073818	CHRNA3
buccal mucosa cancer (Indian ancestry) + buccal mucosa cancer (taiwanese ancestry) + oral cancer (European ancestry) meta-analysis	ENSG00000132109	11	4406127	4414926	2.4379	0.0073873	TRIM21
buccal mucosa cancer (Indian ancestry) + buccal mucosa cancer (taiwanese ancestry) + oral cancer (European ancestry) meta-analysis	ENSG00000183625	3	46205096	46308197	2.4336	0.0074745	CCR3
buccal mucosa cancer (Indian ancestry) + buccal mucosa cancer (taiwanese ancestry) + oral cancer (European ancestry) meta-analysis	ENSG00000189099	4	152198323	152212605	2.4304	0.0075417	PRSS48
buccal mucosa cancer (Indian ancestry) + buccal mucosa cancer (taiwanese ancestry) + oral cancer (European ancestry) meta-analysis	ENSG00000115414	2	216225163	216300895	2.4299	0.0075524	FN1
buccal mucosa cancer (Indian ancestry) + buccal mucosa cancer (taiwanese ancestry) + oral cancer (European ancestry) meta-analysis	ENSG00000110092	11	69455855	69469242	2.4275	0.0076008	CCND1
buccal mucosa cancer (Indian ancestry) + buccal mucosa cancer (taiwanese ancestry) + oral cancer (European ancestry) meta-analysis	ENSG00000168792	17	27887565	27894155	2.423	0.0076955	ABHD15
buccal mucosa cancer (Indian ancestry) + buccal mucosa cancer (taiwanese ancestry) + oral cancer (European ancestry) meta-analysis	ENSG00000175582	11	73386683	73472182	2.4228	0.0076997	RAB6A
buccal mucosa cancer (Indian ancestry) + buccal mucosa cancer (taiwanese ancestry) + oral cancer (European ancestry) meta-analysis	ENSG00000080845	20	34894258	35157040	2.4214	0.0077298	DLGAP4
buccal mucosa cancer (Indian ancestry) + buccal mucosa cancer (taiwanese ancestry) + oral cancer (European ancestry) meta-analysis	ENSG00000122787	7	137687070	137802732	2.4207	0.0077452	AKR1D1
buccal mucosa cancer (Indian ancestry) + buccal mucosa cancer (taiwanese ancestry) + oral cancer (European ancestry) meta-analysis	ENSG00000135577	6	142379467	142409936	2.4188	0.0077856	NMBR
buccal mucosa cancer (Indian ancestry) + buccal mucosa cancer (taiwanese ancestry) + oral cancer (European ancestry) meta-analysis	ENSG00000066813	16	20547548	20587749	2.4119	0.0079341	ACSM2B
buccal mucosa cancer (Indian ancestry) + buccal mucosa cancer (taiwanese ancestry) + oral cancer (European ancestry) meta-analysis	ENSG00000263020	6	31633879	31641323	2.4116	0.0079409	CSNK2B-LY6G5B-1181
buccal mucosa cancer (Indian ancestry) + buccal mucosa cancer (taiwanese ancestry) + oral cancer (European ancestry) meta-analysis	ENSG00000107862	10	104005289	104142656	2.4114	0.0079447	GBF1
buccal mucosa cancer (Indian ancestry) + buccal mucosa cancer (taiwanese ancestry) + oral cancer (European ancestry) meta-analysis	ENSG00000204516	6	31462658	31478901	2.411	0.0079535	MICB
buccal mucosa cancer (Indian ancestry) + buccal mucosa cancer (taiwanese ancestry) + oral cancer (European ancestry) meta-analysis	ENSG00000218537	22	24236613	24241117	2.411	0.0079539	AP000350.4
buccal mucosa cancer (Indian ancestry) + buccal mucosa cancer (taiwanese ancestry) + oral cancer (European ancestry) meta-analysis	ENSG00000036828	3	121902530	122005342	2.4107	0.0079603	CASR
buccal mucosa cancer (Indian ancestry) + buccal mucosa cancer (taiwanese ancestry) + oral cancer (European ancestry) meta-analysis	ENSG00000184047	12	122692210	122712081	2.41	0.007977	DIABLO
buccal mucosa cancer (Indian ancestry) + buccal mucosa cancer (taiwanese ancestry) + oral cancer (European ancestry) meta-analysis	ENSG00000189079	12	46123448	46301823	2.4093	0.007991	ARID2
buccal mucosa cancer (Indian ancestry) + buccal mucosa cancer (taiwanese ancestry) + oral cancer (European ancestry) meta-analysis	ENSG00000196981	3	122130715	122134882	2.4086	0.0080075	WDR5B
buccal mucosa cancer (Indian ancestry) + buccal mucosa cancer (taiwanese ancestry) + oral cancer (European ancestry) meta-analysis	ENSG00000256861	12	122692326	122750970	2.4067	0.0080488	RP11-512M8.5
buccal mucosa cancer (Indian ancestry) + buccal mucosa cancer (taiwanese ancestry) + oral cancer (European ancestry) meta-analysis	ENSG00000240053	6	31637944	31641553	2.406	0.0080643	LY6G5B
buccal mucosa cancer (Indian ancestry) + buccal mucosa cancer (taiwanese ancestry) + oral cancer (European ancestry) meta-analysis	ENSG00000172769	11	58169937	58170882	2.4029	0.0081332	OR5B3
buccal mucosa cancer (Indian ancestry) + buccal mucosa cancer (taiwanese ancestry) + oral cancer (European ancestry) meta-analysis	ENSG00000163513	3	30647994	30735634	2.4016	0.0081623	TGFBR2
buccal mucosa cancer (Indian ancestry) + buccal mucosa cancer (taiwanese ancestry) + oral cancer (European ancestry) meta-analysis	ENSG00000175662	17	17746828	17875736	2.4005	0.0081867	TOM1L2
buccal mucosa cancer (Indian ancestry) + buccal mucosa cancer (taiwanese ancestry) + oral cancer (European ancestry) meta-analysis	ENSG00000071655	19	1576639	1592882	2.3978	0.008246	MBD3
buccal mucosa cancer (Indian ancestry) + buccal mucosa cancer (taiwanese ancestry) + oral cancer (European ancestry) meta-analysis	ENSG00000160202	21	44589118	44592915	2.3977	0.0082501	CRYAA
buccal mucosa cancer (Indian ancestry) + buccal mucosa cancer (taiwanese ancestry) + oral cancer (European ancestry) meta-analysis	ENSG00000197279	6	28048753	28057341	2.3951	0.0083087	ZNF165
buccal mucosa cancer (Indian ancestry) + buccal mucosa cancer (taiwanese ancestry) + oral cancer (European ancestry) meta-analysis	ENSG00000198851	11	118175260	118186890	2.3943	0.0083255	CD3E
buccal mucosa cancer (Indian ancestry) + buccal mucosa cancer (taiwanese ancestry) + oral cancer (European ancestry) meta-analysis	ENSG00000187116	19	54818353	54824409	2.394	0.008334	LILRA5
buccal mucosa cancer (Indian ancestry) + buccal mucosa cancer (taiwanese ancestry) + oral cancer (European ancestry) meta-analysis	ENSG00000198920	17	6481468	6544247	2.3926	0.0083647	KIAA0753
buccal mucosa cancer (Indian ancestry) + buccal mucosa cancer (taiwanese ancestry) + oral cancer (European ancestry) meta-analysis	ENSG00000138029	2	26466038	26513336	2.3897	0.0084321	HADHB
buccal mucosa cancer (Indian ancestry) + buccal mucosa cancer (taiwanese ancestry) + oral cancer (European ancestry) meta-analysis	ENSG00000203727	6	147830063	148058683	2.3896	0.0084337	SAMD5
buccal mucosa cancer (Indian ancestry) + buccal mucosa cancer (taiwanese ancestry) + oral cancer (European ancestry) meta-analysis	ENSG00000221826	19	43225790	43244721	2.3854	0.0085294	PSG3
buccal mucosa cancer (Indian ancestry) + buccal mucosa cancer (taiwanese ancestry) + oral cancer (European ancestry) meta-analysis	ENSG00000112972	5	43289497	43313614	2.3835	0.0085752	HMGCS1
buccal mucosa cancer (Indian ancestry) + buccal mucosa cancer (taiwanese ancestry) + oral cancer (European ancestry) meta-analysis	ENSG00000110080	11	126225535	126310239	2.383	0.0085872	ST3GAL4
buccal mucosa cancer (Indian ancestry) + buccal mucosa cancer (taiwanese ancestry) + oral cancer (European ancestry) meta-analysis	ENSG00000204655	6	29624758	29640149	2.3818	0.0086131	MOG
buccal mucosa cancer (Indian ancestry) + buccal mucosa cancer (taiwanese ancestry) + oral cancer (European ancestry) meta-analysis	ENSG00000167014	15	45248900	45271427	2.3803	0.0086486	C15orf43
buccal mucosa cancer (Indian ancestry) + buccal mucosa cancer (taiwanese ancestry) + oral cancer (European ancestry) meta-analysis	ENSG00000197887	11	57970674	57971653	2.3789	0.0086833	OR1S2
buccal mucosa cancer (Indian ancestry) + buccal mucosa cancer (taiwanese ancestry) + oral cancer (European ancestry) meta-analysis	ENSG00000196705	19	21324827	21373034	2.3775	0.0087143	ZNF431
buccal mucosa cancer (Indian ancestry) + buccal mucosa cancer (taiwanese ancestry) + oral cancer (European ancestry) meta-analysis	ENSG00000173890	3	169755717	169803191	2.375	0.008775	GPR160
buccal mucosa cancer (Indian ancestry) + buccal mucosa cancer (taiwanese ancestry) + oral cancer (European ancestry) meta-analysis	ENSG00000173327	11	65365226	65382853	2.3736	0.0088088	MAP3K11
buccal mucosa cancer (Indian ancestry) + buccal mucosa cancer (taiwanese ancestry) + oral cancer (European ancestry) meta-analysis	ENSG00000129235	17	6544078	6547861	2.371	0.00887	TXNDC17
buccal mucosa cancer (Indian ancestry) + buccal mucosa cancer (taiwanese ancestry) + oral cancer (European ancestry) meta-analysis	ENSG00000182704	11	76493295	76509198	2.3691	0.0089156	TSKU
buccal mucosa cancer (Indian ancestry) + buccal mucosa cancer (taiwanese ancestry) + oral cancer (European ancestry) meta-analysis	ENSG00000163634	3	63819546	63849579	2.3659	0.0089928	THOC7
buccal mucosa cancer (Indian ancestry) + buccal mucosa cancer (taiwanese ancestry) + oral cancer (European ancestry) meta-analysis	ENSG00000140525	15	89787180	89860492	2.3632	0.0090581	FANCI
buccal mucosa cancer (Indian ancestry) + buccal mucosa cancer (taiwanese ancestry) + oral cancer (European ancestry) meta-analysis	ENSG00000084754	2	26413504	26467594	2.3546	0.0092723	HADHA
buccal mucosa cancer (Indian ancestry) + buccal mucosa cancer (taiwanese ancestry) + oral cancer (European ancestry) meta-analysis	ENSG00000101074	20	42965626	42979875	2.3528	0.0093154	R3HDML
buccal mucosa cancer (Indian ancestry) + buccal mucosa cancer (taiwanese ancestry) + oral cancer (European ancestry) meta-analysis	ENSG00000119787	2	38522022	38604427	2.3508	0.0093669	ATL2
buccal mucosa cancer (Indian ancestry) + buccal mucosa cancer (taiwanese ancestry) + oral cancer (European ancestry) meta-analysis	ENSG00000072609	12	133398773	133532890	2.3505	0.0093736	CHFR
buccal mucosa cancer (Indian ancestry) + buccal mucosa cancer (taiwanese ancestry) + oral cancer (European ancestry) meta-analysis	ENSG00000165209	9	125871779	126030855	2.3505	0.0093739	STRBP
buccal mucosa cancer (Indian ancestry) + buccal mucosa cancer (taiwanese ancestry) + oral cancer (European ancestry) meta-analysis	ENSG00000134438	18	56934267	56941318	2.3467	0.0094709	RAX
buccal mucosa cancer (Indian ancestry) + buccal mucosa cancer (taiwanese ancestry) + oral cancer (European ancestry) meta-analysis	ENSG00000172922	11	65482367	65488418	2.3465	0.0094746	RNASEH2C
buccal mucosa cancer (Indian ancestry) + buccal mucosa cancer (taiwanese ancestry) + oral cancer (European ancestry) meta-analysis	ENSG00000158406	6	26281283	26285762	2.3463	0.0094795	HIST1H4H
buccal mucosa cancer (Indian ancestry) + buccal mucosa cancer (taiwanese ancestry) + oral cancer (European ancestry) meta-analysis	ENSG00000139044	12	569530	672675	2.3433	0.0095564	B4GALNT3
buccal mucosa cancer (Indian ancestry) + buccal mucosa cancer (taiwanese ancestry) + oral cancer (European ancestry) meta-analysis	ENSG00000204475	6	31556672	31560762	2.3414	0.0096063	NCR3
buccal mucosa cancer (Indian ancestry) + buccal mucosa cancer (taiwanese ancestry) + oral cancer (European ancestry) meta-analysis	ENSG00000213347	5	176728462	176739758	2.3411	0.0096132	MXD3
buccal mucosa cancer (Indian ancestry) + buccal mucosa cancer (taiwanese ancestry) + oral cancer (European ancestry) meta-analysis	ENSG00000139719	12	122714111	122751068	2.3358	0.0097496	VPS33A
buccal mucosa cancer (Indian ancestry) + buccal mucosa cancer (taiwanese ancestry) + oral cancer (European ancestry) meta-analysis	ENSG00000077150	10	104153867	104162281	2.3358	0.00975	NFKB2
buccal mucosa cancer (Indian ancestry) + buccal mucosa cancer (taiwanese ancestry) + oral cancer (European ancestry) meta-analysis	ENSG00000177700	11	837356	842545	2.3341	0.0097948	POLR2L
buccal mucosa cancer (Indian ancestry) + buccal mucosa cancer (taiwanese ancestry) + oral cancer (European ancestry) meta-analysis	ENSG00000013583	12	13127798	13153207	2.3313	0.0098701	HEBP1
buccal mucosa cancer (Indian ancestry) + buccal mucosa cancer (taiwanese ancestry) + oral cancer (European ancestry) meta-analysis	ENSG00000138593	15	49280673	49338760	2.3311	0.0098747	SECISBP2L
buccal mucosa cancer (Indian ancestry) + buccal mucosa cancer (taiwanese ancestry) + oral cancer (European ancestry) meta-analysis	ENSG00000075275	22	46756731	46933067	2.3285	0.009943	CELSR1
buccal mucosa cancer (Indian ancestry) + buccal mucosa cancer (taiwanese ancestry) + oral cancer (European ancestry) meta-analysis	ENSG00000160352	19	21264965	21308073	2.3284	0.0099461	ZNF714
buccal mucosa cancer (Indian ancestry) + buccal mucosa cancer (taiwanese ancestry) + oral cancer (European ancestry) meta-analysis	ENSG00000139445	12	109715784	109747025	2.3266	0.0099941	FOXN4
buccal mucosa cancer (Indian ancestry) + buccal mucosa cancer (taiwanese ancestry) + oral cancer (European ancestry) meta-analysis	ENSG00000117971	15	78916461	79020096	2.3259	0.010013	CHRNB4
buccal mucosa cancer (Indian ancestry) + buccal mucosa cancer (taiwanese ancestry) + oral cancer (European ancestry) meta-analysis	ENSG00000058335	15	79252289	79383115	2.3255	0.010023	RASGRF1
buccal mucosa cancer (Indian ancestry) + buccal mucosa cancer (taiwanese ancestry) + oral cancer (European ancestry) meta-analysis	ENSG00000181722	3	114056941	114866118	2.3235	0.010076	ZBTB20
buccal mucosa cancer (Indian ancestry) + buccal mucosa cancer (taiwanese ancestry) + oral cancer (European ancestry) meta-analysis	ENSG00000110031	11	58294344	58345693	2.3186	0.010208	LPXN
buccal mucosa cancer (Indian ancestry) + buccal mucosa cancer (taiwanese ancestry) + oral cancer (European ancestry) meta-analysis	ENSG00000212124	12	11174218	11175219	2.3152	0.010301	TAS2R19
buccal mucosa cancer (Indian ancestry) + buccal mucosa cancer (taiwanese ancestry) + oral cancer (European ancestry) meta-analysis	ENSG00000162631	1	107682629	108026080	2.3138	0.01034	NTNG1
buccal mucosa cancer (Indian ancestry) + buccal mucosa cancer (taiwanese ancestry) + oral cancer (European ancestry) meta-analysis	ENSG00000156162	8	95731931	95806064	2.3127	0.010369	DPY19L4
buccal mucosa cancer (Indian ancestry) + buccal mucosa cancer (taiwanese ancestry) + oral cancer (European ancestry) meta-analysis	ENSG00000155621	9	74526426	74600970	2.3126	0.010374	C9orf85
buccal mucosa cancer (Indian ancestry) + buccal mucosa cancer (taiwanese ancestry) + oral cancer (European ancestry) meta-analysis	ENSG00000204482	6	31553901	31556686	2.3124	0.010378	LST1
buccal mucosa cancer (Indian ancestry) + buccal mucosa cancer (taiwanese ancestry) + oral cancer (European ancestry) meta-analysis	ENSG00000204644	6	29640169	29648887	2.3096	0.010456	ZFP57
buccal mucosa cancer (Indian ancestry) + buccal mucosa cancer (taiwanese ancestry) + oral cancer (European ancestry) meta-analysis	ENSG00000172578	3	183205319	183273477	2.3068	0.010533	KLHL6
buccal mucosa cancer (Indian ancestry) + buccal mucosa cancer (taiwanese ancestry) + oral cancer (European ancestry) meta-analysis	ENSG00000089250	12	117645947	117889975	2.3064	0.010544	NOS1
buccal mucosa cancer (Indian ancestry) + buccal mucosa cancer (taiwanese ancestry) + oral cancer (European ancestry) meta-analysis	ENSG00000148187	9	125026882	125085743	2.3055	0.010569	MRRF
buccal mucosa cancer (Indian ancestry) + buccal mucosa cancer (taiwanese ancestry) + oral cancer (European ancestry) meta-analysis	ENSG00000183665	8	125463048	125474391	2.304	0.01061	TRMT12
buccal mucosa cancer (Indian ancestry) + buccal mucosa cancer (taiwanese ancestry) + oral cancer (European ancestry) meta-analysis	ENSG00000156475	5	145967936	146464347	2.3033	0.010631	PPP2R2B
buccal mucosa cancer (Indian ancestry) + buccal mucosa cancer (taiwanese ancestry) + oral cancer (European ancestry) meta-analysis	ENSG00000134917	11	130274820	130298888	2.2989	0.010754	ADAMTS8
buccal mucosa cancer (Indian ancestry) + buccal mucosa cancer (taiwanese ancestry) + oral cancer (European ancestry) meta-analysis	ENSG00000197619	19	52494585	52511483	2.2937	0.010905	ZNF615
buccal mucosa cancer (Indian ancestry) + buccal mucosa cancer (taiwanese ancestry) + oral cancer (European ancestry) meta-analysis	ENSG00000181220	7	149169885	149194908	2.2934	0.010911	ZNF746
buccal mucosa cancer (Indian ancestry) + buccal mucosa cancer (taiwanese ancestry) + oral cancer (European ancestry) meta-analysis	ENSG00000134115	3	1134260	1445901	2.2923	0.010945	CNTN6
buccal mucosa cancer (Indian ancestry) + buccal mucosa cancer (taiwanese ancestry) + oral cancer (European ancestry) meta-analysis	ENSG00000084092	4	57829536	57844989	2.2921	0.01095	NOA1
buccal mucosa cancer (Indian ancestry) + buccal mucosa cancer (taiwanese ancestry) + oral cancer (European ancestry) meta-analysis	ENSG00000160321	19	22115760	22193751	2.2912	0.010977	ZNF208
buccal mucosa cancer (Indian ancestry) + buccal mucosa cancer (taiwanese ancestry) + oral cancer (European ancestry) meta-analysis	ENSG00000168477	6	32008931	32083111	2.2902	0.011004	TNXB
buccal mucosa cancer (Indian ancestry) + buccal mucosa cancer (taiwanese ancestry) + oral cancer (European ancestry) meta-analysis	ENSG00000111641	12	6666029	6677857	2.2898	0.011017	NOP2
buccal mucosa cancer (Indian ancestry) + buccal mucosa cancer (taiwanese ancestry) + oral cancer (European ancestry) meta-analysis	ENSG00000126785	14	63670832	63759937	2.2898	0.011017	RHOJ
buccal mucosa cancer (Indian ancestry) + buccal mucosa cancer (taiwanese ancestry) + oral cancer (European ancestry) meta-analysis	ENSG00000133816	11	12115543	12285334	2.2879	0.011073	MICAL2
buccal mucosa cancer (Indian ancestry) + buccal mucosa cancer (taiwanese ancestry) + oral cancer (European ancestry) meta-analysis	ENSG00000153485	14	93651296	93653434	2.2877	0.011078	TMEM251
buccal mucosa cancer (Indian ancestry) + buccal mucosa cancer (taiwanese ancestry) + oral cancer (European ancestry) meta-analysis	ENSG00000172543	11	65647280	65651212	2.2873	0.01109	CTSW
buccal mucosa cancer (Indian ancestry) + buccal mucosa cancer (taiwanese ancestry) + oral cancer (European ancestry) meta-analysis	ENSG00000197991	13	61983818	62002220	2.2857	0.011137	PCDH20
buccal mucosa cancer (Indian ancestry) + buccal mucosa cancer (taiwanese ancestry) + oral cancer (European ancestry) meta-analysis	ENSG00000088808	14	104200089	104313927	2.2853	0.011149	PPP1R13B
buccal mucosa cancer (Indian ancestry) + buccal mucosa cancer (taiwanese ancestry) + oral cancer (European ancestry) meta-analysis	ENSG00000138798	4	110834040	110933422	2.2842	0.011181	EGF
buccal mucosa cancer (Indian ancestry) + buccal mucosa cancer (taiwanese ancestry) + oral cancer (European ancestry) meta-analysis	ENSG00000180198	1	28832455	28865812	2.283	0.011216	RCC1
buccal mucosa cancer (Indian ancestry) + buccal mucosa cancer (taiwanese ancestry) + oral cancer (European ancestry) meta-analysis	ENSG00000119321	9	115923286	115983641	2.2785	0.011349	FKBP15
buccal mucosa cancer (Indian ancestry) + buccal mucosa cancer (taiwanese ancestry) + oral cancer (European ancestry) meta-analysis	ENSG00000160679	1	153606525	153618782	2.2763	0.011413	CHTOP
buccal mucosa cancer (Indian ancestry) + buccal mucosa cancer (taiwanese ancestry) + oral cancer (European ancestry) meta-analysis	ENSG00000119707	14	73525144	73588122	2.2737	0.011493	RBM25
buccal mucosa cancer (Indian ancestry) + buccal mucosa cancer (taiwanese ancestry) + oral cancer (European ancestry) meta-analysis	ENSG00000141485	17	6588032	6616886	2.2725	0.011529	SLC13A5
buccal mucosa cancer (Indian ancestry) + buccal mucosa cancer (taiwanese ancestry) + oral cancer (European ancestry) meta-analysis	ENSG00000143337	1	179851177	179894135	2.2724	0.011532	TOR1AIP1
buccal mucosa cancer (Indian ancestry) + buccal mucosa cancer (taiwanese ancestry) + oral cancer (European ancestry) meta-analysis	ENSG00000189171	1	153591263	153606568	2.2715	0.01156	S100A13
buccal mucosa cancer (Indian ancestry) + buccal mucosa cancer (taiwanese ancestry) + oral cancer (European ancestry) meta-analysis	ENSG00000187118	3	28283075	28366633	2.2691	0.011632	CMC1
buccal mucosa cancer (Indian ancestry) + buccal mucosa cancer (taiwanese ancestry) + oral cancer (European ancestry) meta-analysis	ENSG00000143947	2	55459039	55462989	2.269	0.011636	RPS27A
buccal mucosa cancer (Indian ancestry) + buccal mucosa cancer (taiwanese ancestry) + oral cancer (European ancestry) meta-analysis	ENSG00000091073	7	76090993	76135312	2.2678	0.01167	DTX2
buccal mucosa cancer (Indian ancestry) + buccal mucosa cancer (taiwanese ancestry) + oral cancer (European ancestry) meta-analysis	ENSG00000183475	15	101142739	101191910	2.2652	0.011749	ASB7
buccal mucosa cancer (Indian ancestry) + buccal mucosa cancer (taiwanese ancestry) + oral cancer (European ancestry) meta-analysis	ENSG00000169474	1	152956557	152958289	2.2652	0.01175	SPRR1A
buccal mucosa cancer (Indian ancestry) + buccal mucosa cancer (taiwanese ancestry) + oral cancer (European ancestry) meta-analysis	ENSG00000227268	10	89618918	89623194	2.2649	0.01176	KLLN
buccal mucosa cancer (Indian ancestry) + buccal mucosa cancer (taiwanese ancestry) + oral cancer (European ancestry) meta-analysis	ENSG00000204542	6	31079000	31080336	2.2632	0.011812	C6orf15
buccal mucosa cancer (Indian ancestry) + buccal mucosa cancer (taiwanese ancestry) + oral cancer (European ancestry) meta-analysis	ENSG00000163823	3	46243200	46249887	2.263	0.011819	CCR1
buccal mucosa cancer (Indian ancestry) + buccal mucosa cancer (taiwanese ancestry) + oral cancer (European ancestry) meta-analysis	ENSG00000104133	15	44854894	44955876	2.2629	0.011822	SPG11
buccal mucosa cancer (Indian ancestry) + buccal mucosa cancer (taiwanese ancestry) + oral cancer (European ancestry) meta-analysis	ENSG00000157107	5	72251808	72386349	2.2626	0.011829	FCHO2
buccal mucosa cancer (Indian ancestry) + buccal mucosa cancer (taiwanese ancestry) + oral cancer (European ancestry) meta-analysis	ENSG00000226979	6	31539831	31542101	2.2622	0.011843	LTA
buccal mucosa cancer (Indian ancestry) + buccal mucosa cancer (taiwanese ancestry) + oral cancer (European ancestry) meta-analysis	ENSG00000168056	11	65306276	65326401	2.2619	0.011853	LTBP3
buccal mucosa cancer (Indian ancestry) + buccal mucosa cancer (taiwanese ancestry) + oral cancer (European ancestry) meta-analysis	ENSG00000173848	10	5454514	5500426	2.2596	0.011923	NET1
buccal mucosa cancer (Indian ancestry) + buccal mucosa cancer (taiwanese ancestry) + oral cancer (European ancestry) meta-analysis	ENSG00000100410	22	41855721	41864729	2.2593	0.011932	PHF5A
buccal mucosa cancer (Indian ancestry) + buccal mucosa cancer (taiwanese ancestry) + oral cancer (European ancestry) meta-analysis	ENSG00000131236	1	40505905	40538321	2.2563	0.012026	CAP1
buccal mucosa cancer (Indian ancestry) + buccal mucosa cancer (taiwanese ancestry) + oral cancer (European ancestry) meta-analysis	ENSG00000149435	20	23965690	23969416	2.2561	0.012033	GGTLC1
buccal mucosa cancer (Indian ancestry) + buccal mucosa cancer (taiwanese ancestry) + oral cancer (European ancestry) meta-analysis	ENSG00000189181	1	248844628	248845629	2.2545	0.012081	OR14I1
buccal mucosa cancer (Indian ancestry) + buccal mucosa cancer (taiwanese ancestry) + oral cancer (European ancestry) meta-analysis	ENSG00000172531	11	67165654	67188654	2.253	0.012131	PPP1CA
buccal mucosa cancer (Indian ancestry) + buccal mucosa cancer (taiwanese ancestry) + oral cancer (European ancestry) meta-analysis	ENSG00000169905	1	179809102	179846938	2.2499	0.012228	TOR1AIP2
buccal mucosa cancer (Indian ancestry) + buccal mucosa cancer (taiwanese ancestry) + oral cancer (European ancestry) meta-analysis	ENSG00000175093	3	140770244	140867453	2.2492	0.012249	SPSB4
buccal mucosa cancer (Indian ancestry) + buccal mucosa cancer (taiwanese ancestry) + oral cancer (European ancestry) meta-analysis	ENSG00000181195	8	57349233	57359293	2.2482	0.012283	PENK
buccal mucosa cancer (Indian ancestry) + buccal mucosa cancer (taiwanese ancestry) + oral cancer (European ancestry) meta-analysis	ENSG00000184226	13	66876967	67804468	2.2476	0.012302	PCDH9
buccal mucosa cancer (Indian ancestry) + buccal mucosa cancer (taiwanese ancestry) + oral cancer (European ancestry) meta-analysis	ENSG00000198315	6	28109688	28127250	2.2458	0.012358	ZKSCAN8
buccal mucosa cancer (Indian ancestry) + buccal mucosa cancer (taiwanese ancestry) + oral cancer (European ancestry) meta-analysis	ENSG00000143149	1	165631453	165668100	2.2457	0.01236	ALDH9A1
buccal mucosa cancer (Indian ancestry) + buccal mucosa cancer (taiwanese ancestry) + oral cancer (European ancestry) meta-analysis	ENSG00000133641	12	88427623	88443937	2.2454	0.01237	C12orf29
buccal mucosa cancer (Indian ancestry) + buccal mucosa cancer (taiwanese ancestry) + oral cancer (European ancestry) meta-analysis	ENSG00000172497	5	80625824	80689998	2.2443	0.012407	ACOT12
buccal mucosa cancer (Indian ancestry) + buccal mucosa cancer (taiwanese ancestry) + oral cancer (European ancestry) meta-analysis	ENSG00000183864	22	41829496	41843027	2.2431	0.012446	TOB2
buccal mucosa cancer (Indian ancestry) + buccal mucosa cancer (taiwanese ancestry) + oral cancer (European ancestry) meta-analysis	ENSG00000116459	1	111991486	112005395	2.2413	0.012504	ATP5F1
buccal mucosa cancer (Indian ancestry) + buccal mucosa cancer (taiwanese ancestry) + oral cancer (European ancestry) meta-analysis	ENSG00000170484	12	52959566	52967609	2.2408	0.012518	KRT74
buccal mucosa cancer (Indian ancestry) + buccal mucosa cancer (taiwanese ancestry) + oral cancer (European ancestry) meta-analysis	ENSG00000213676	6	32065953	32096030	2.2401	0.012542	ATF6B
buccal mucosa cancer (Indian ancestry) + buccal mucosa cancer (taiwanese ancestry) + oral cancer (European ancestry) meta-analysis	ENSG00000071051	2	106361354	106510730	2.2374	0.01263	NCK2
buccal mucosa cancer (Indian ancestry) + buccal mucosa cancer (taiwanese ancestry) + oral cancer (European ancestry) meta-analysis	ENSG00000113494	5	35048861	35230794	2.2372	0.012637	PRLR
buccal mucosa cancer (Indian ancestry) + buccal mucosa cancer (taiwanese ancestry) + oral cancer (European ancestry) meta-analysis	ENSG00000074317	5	176047085	176057530	2.2368	0.012649	SNCB
buccal mucosa cancer (Indian ancestry) + buccal mucosa cancer (taiwanese ancestry) + oral cancer (European ancestry) meta-analysis	ENSG00000174125	4	38792298	38858438	2.2331	0.01277	TLR1
buccal mucosa cancer (Indian ancestry) + buccal mucosa cancer (taiwanese ancestry) + oral cancer (European ancestry) meta-analysis	ENSG00000096696	6	7541808	7586950	2.2327	0.012785	DSP
buccal mucosa cancer (Indian ancestry) + buccal mucosa cancer (taiwanese ancestry) + oral cancer (European ancestry) meta-analysis	ENSG00000108590	17	6546635	6554954	2.2327	0.012785	MED31
buccal mucosa cancer (Indian ancestry) + buccal mucosa cancer (taiwanese ancestry) + oral cancer (European ancestry) meta-analysis	ENSG00000109911	11	31531297	31805546	2.2326	0.012786	ELP4
buccal mucosa cancer (Indian ancestry) + buccal mucosa cancer (taiwanese ancestry) + oral cancer (European ancestry) meta-analysis	ENSG00000268797	19	41307202	41404187	2.232	0.012806	CTC-490E21.12
buccal mucosa cancer (Indian ancestry) + buccal mucosa cancer (taiwanese ancestry) + oral cancer (European ancestry) meta-analysis	ENSG00000100225	22	32870663	32894818	2.2317	0.012818	FBXO7
buccal mucosa cancer (Indian ancestry) + buccal mucosa cancer (taiwanese ancestry) + oral cancer (European ancestry) meta-analysis	ENSG00000182257	22	46445358	46450024	2.2311	0.012838	C22orf26
buccal mucosa cancer (Indian ancestry) + buccal mucosa cancer (taiwanese ancestry) + oral cancer (European ancestry) meta-analysis	ENSG00000204290	6	32361740	32374905	2.231	0.012842	BTNL2
buccal mucosa cancer (Indian ancestry) + buccal mucosa cancer (taiwanese ancestry) + oral cancer (European ancestry) meta-analysis	ENSG00000175877	7	73275489	73280223	2.2282	0.012934	WBSCR28
buccal mucosa cancer (Indian ancestry) + buccal mucosa cancer (taiwanese ancestry) + oral cancer (European ancestry) meta-analysis	ENSG00000119574	19	59024897	59050278	2.2245	0.013057	ZBTB45
buccal mucosa cancer (Indian ancestry) + buccal mucosa cancer (taiwanese ancestry) + oral cancer (European ancestry) meta-analysis	ENSG00000148942	11	26688566	26744974	2.2226	0.013123	SLC5A12
buccal mucosa cancer (Indian ancestry) + buccal mucosa cancer (taiwanese ancestry) + oral cancer (European ancestry) meta-analysis	ENSG00000175463	11	67171386	67177560	2.2207	0.013186	TBC1D10C
buccal mucosa cancer (Indian ancestry) + buccal mucosa cancer (taiwanese ancestry) + oral cancer (European ancestry) meta-analysis	ENSG00000188807	1	9648932	9674935	2.2202	0.013203	TMEM201
buccal mucosa cancer (Indian ancestry) + buccal mucosa cancer (taiwanese ancestry) + oral cancer (European ancestry) meta-analysis	ENSG00000196814	9	129089128	129269320	2.218	0.013278	MVB12B
buccal mucosa cancer (Indian ancestry) + buccal mucosa cancer (taiwanese ancestry) + oral cancer (European ancestry) meta-analysis	ENSG00000163644	4	89178772	89205921	2.2169	0.013316	PPM1K
buccal mucosa cancer (Indian ancestry) + buccal mucosa cancer (taiwanese ancestry) + oral cancer (European ancestry) meta-analysis	ENSG00000174564	3	136665072	136729927	2.2153	0.013371	IL20RB
buccal mucosa cancer (Indian ancestry) + buccal mucosa cancer (taiwanese ancestry) + oral cancer (European ancestry) meta-analysis	ENSG00000184276	11	71544246	71548756	2.2152	0.013374	DEFB108B
buccal mucosa cancer (Indian ancestry) + buccal mucosa cancer (taiwanese ancestry) + oral cancer (European ancestry) meta-analysis	ENSG00000182004	1	203830731	203839678	2.2151	0.013377	SNRPE
buccal mucosa cancer (Indian ancestry) + buccal mucosa cancer (taiwanese ancestry) + oral cancer (European ancestry) meta-analysis	ENSG00000049860	5	73935848	74018472	2.2129	0.013451	HEXB
buccal mucosa cancer (Indian ancestry) + buccal mucosa cancer (taiwanese ancestry) + oral cancer (European ancestry) meta-analysis	ENSG00000101115	20	50400581	50419059	2.2124	0.013468	SALL4
buccal mucosa cancer (Indian ancestry) + buccal mucosa cancer (taiwanese ancestry) + oral cancer (European ancestry) meta-analysis	ENSG00000076258	1	171283347	171311223	2.2114	0.013504	FMO4
buccal mucosa cancer (Indian ancestry) + buccal mucosa cancer (taiwanese ancestry) + oral cancer (European ancestry) meta-analysis	ENSG00000256436	12	11182986	11184006	2.2106	0.013531	TAS2R31
buccal mucosa cancer (Indian ancestry) + buccal mucosa cancer (taiwanese ancestry) + oral cancer (European ancestry) meta-analysis	ENSG00000232629	6	32723875	32731311	2.2105	0.013534	HLA-DQB2
buccal mucosa cancer (Indian ancestry) + buccal mucosa cancer (taiwanese ancestry) + oral cancer (European ancestry) meta-analysis	ENSG00000138722	4	90800683	90875780	2.206	0.013691	MMRN1
buccal mucosa cancer (Indian ancestry) + buccal mucosa cancer (taiwanese ancestry) + oral cancer (European ancestry) meta-analysis	ENSG00000198087	6	47445525	47594999	2.2046	0.01374	CD2AP
buccal mucosa cancer (Indian ancestry) + buccal mucosa cancer (taiwanese ancestry) + oral cancer (European ancestry) meta-analysis	ENSG00000031081	3	119013220	119139561	2.2042	0.013755	ARHGAP31
buccal mucosa cancer (Indian ancestry) + buccal mucosa cancer (taiwanese ancestry) + oral cancer (European ancestry) meta-analysis	ENSG00000114861	3	71003844	71633140	2.203	0.013796	FOXP1
buccal mucosa cancer (Indian ancestry) + buccal mucosa cancer (taiwanese ancestry) + oral cancer (European ancestry) meta-analysis	ENSG00000100393	22	41487790	41576081	2.2014	0.013853	EP300
buccal mucosa cancer (Indian ancestry) + buccal mucosa cancer (taiwanese ancestry) + oral cancer (European ancestry) meta-analysis	ENSG00000168014	11	73723763	73882255	2.2009	0.013873	C2CD3
buccal mucosa cancer (Indian ancestry) + buccal mucosa cancer (taiwanese ancestry) + oral cancer (European ancestry) meta-analysis	ENSG00000141682	18	57567180	57571538	2.2002	0.013897	PMAIP1
buccal mucosa cancer (Indian ancestry) + buccal mucosa cancer (taiwanese ancestry) + oral cancer (European ancestry) meta-analysis	ENSG00000075213	7	83585093	84122040	2.1991	0.013934	SEMA3A
buccal mucosa cancer (Indian ancestry) + buccal mucosa cancer (taiwanese ancestry) + oral cancer (European ancestry) meta-analysis	ENSG00000158483	11	71498556	71512282	2.1987	0.01395	FAM86C1
buccal mucosa cancer (Indian ancestry) + buccal mucosa cancer (taiwanese ancestry) + oral cancer (European ancestry) meta-analysis	ENSG00000063046	12	53399942	53435993	2.1975	0.013991	EIF4B
buccal mucosa cancer (Indian ancestry) + buccal mucosa cancer (taiwanese ancestry) + oral cancer (European ancestry) meta-analysis	ENSG00000067836	16	4846969	4852951	2.1956	0.01406	ROGDI
buccal mucosa cancer (Indian ancestry) + buccal mucosa cancer (taiwanese ancestry) + oral cancer (European ancestry) meta-analysis	ENSG00000159593	16	66836778	66907159	2.1934	0.014139	NAE1
buccal mucosa cancer (Indian ancestry) + buccal mucosa cancer (taiwanese ancestry) + oral cancer (European ancestry) meta-analysis	ENSG00000135778	1	233086351	233119628	2.1927	0.014163	NTPCR
buccal mucosa cancer (Indian ancestry) + buccal mucosa cancer (taiwanese ancestry) + oral cancer (European ancestry) meta-analysis	ENSG00000112280	6	70924764	71012786	2.1924	0.014176	COL9A1
buccal mucosa cancer (Indian ancestry) + buccal mucosa cancer (taiwanese ancestry) + oral cancer (European ancestry) meta-analysis	ENSG00000147697	8	130760442	130799134	2.1924	0.014177	GSDMC
buccal mucosa cancer (Indian ancestry) + buccal mucosa cancer (taiwanese ancestry) + oral cancer (European ancestry) meta-analysis	ENSG00000173535	8	22941868	22974950	2.1915	0.014208	TNFRSF10C
buccal mucosa cancer (Indian ancestry) + buccal mucosa cancer (taiwanese ancestry) + oral cancer (European ancestry) meta-analysis	ENSG00000180098	1	28879597	28905051	2.1904	0.014248	TRNAU1AP
buccal mucosa cancer (Indian ancestry) + buccal mucosa cancer (taiwanese ancestry) + oral cancer (European ancestry) meta-analysis	ENSG00000186881	9	107266455	107267547	2.1894	0.014283	OR13F1
buccal mucosa cancer (Indian ancestry) + buccal mucosa cancer (taiwanese ancestry) + oral cancer (European ancestry) meta-analysis	ENSG00000125888	20	17674317	17716516	2.1886	0.014312	BANF2
buccal mucosa cancer (Indian ancestry) + buccal mucosa cancer (taiwanese ancestry) + oral cancer (European ancestry) meta-analysis	ENSG00000204396	6	31733367	31745108	2.1884	0.014319	VWA7
buccal mucosa cancer (Indian ancestry) + buccal mucosa cancer (taiwanese ancestry) + oral cancer (European ancestry) meta-analysis	ENSG00000106952	9	117656003	117692697	2.1881	0.014331	TNFSF8
[truncated: 778 more rows]

[truncated: 8 more sheets: Table S11, Table S12, Table S13, Table S14, Table S15, Table S16, Table S17, Table S18]
